# Supplementary material for: Metabolomic Insights into the Allelopathic Effects of Ailanthus altissima (Mill.) Swingle Volatile Organic Compounds on the Germination Process of Bidens pilosa (L.)
Source: Metabolites. 2025 Jan 3;15(1):12. doi: 10.3390/metabo15010012 (PMC11766947; doi:10.3390/metabo15010012)
Supplement: Supplementary file 1 [file metabolites-15-00012-s001.zip]

Archive with 1 entries (1 files):
- metabolites-3350447-supplementary-Table S1.xlsx
