# Supplementary material for: Metabolomic Insights into the Allelopathic Effects of Ailanthus altissima (Mill.) Swingle Volatile Organic Compounds on the Germination Process of Bidens pilosa (L.)
Source: Metabolites. 2025 Jan 3;15(1):12. doi: 10.3390/metabo15010012 (PMC11766947; doi:10.3390/metabo15010012)
Supplement: Supplementary file 1 [file metabolites-15-00012-s001.zip › metabolites-3350447-supplementary-Table S1.xlsx]

## Sheet: Metabolomic-Germination
Sample	C-T0-1	C-T0-2	C-T0-3	C-T0-4	T-T0-1	T-T0-2	T-T0-3	T-T0-4	C-T1-1	C-T1-2	C-T1-3	C-T1-4	T-T1-1	T-T1-2	T-T1-3	T-T1-4	C-T2-1	C-T2-2	C-T2-3	C-T2-4	T-T2-1	T-T2-2	T-T2-3	T-T2-4	C-T3-1	C-T3-2	C-T3-3	C-T3-4	T-T3-1	T-T3-2	T-T3-3	T-T3-4	C-T4-1	C-T4-2	C-T4-3	C-T4-4	T-T4-1	T-T4-2	T-T4-3	T-T4-4
Label	C-T0	C-T0	C-T0	C-T0	T-T0	T-T0	T-T0	T-T0	C-T1	C-T1	C-T1	C-T1	T-T1	T-T1	T-T1	T-T1	C-T2	C-T2	C-T2	C-T2	T-T2	T-T2	T-T2	T-T2	C-T3	C-T3	C-T3	C-T3	T-T3	T-T3	T-T3	T-T3	C-T4	C-T4	C-T4	C-T4	T-T4	T-T4	T-T4	T-T4
1_4-Benzenedicarboxylic acid	5737	6535	6112	5658	5737	6535	6112	5658	3732	3627	3885	4269	802	878	986	1032	2493	2976	3775	3654	1142	1231	1352	1448	1249	1226	1406	1472	882	1048	977	1043	1076	889	852	822	973	988	1006	1010
1_5-Anhydeo glucitol	1464	1398	1292	1243	1464	1398	1292	1243	716	698	621	671	296	342	314	324	1974	1916	1884	1902	1063	1115	1151	1106	3259	3141	3154	3057	2103	2206	2172	2124	8189	8137	8298	7968	3272	3100	3162	3238
1_6-Anhydroglucose	1557	1387	1236	1151	1557	1387	1236	1151	2406	2357	2345	2358	1813	2018	2153	1932	3220	3476	2664	3125	1853	2328	1897	2253	2794	2955	2885	1437	2390	2478	2521	2520	4456	4243	4250	4369	3245	3160	1346	3887
2-Aminoadipic acid	335	288	318	374	335	288	318	374	1960	1878	1720	1824	562	454	527	455	1672	1615	1538	1547	619	664	664	732	588	551	564	544	123	175	174	113	246	222	248	222	699	670	707	607
2-Aminoethanol	14421	14048	13999	14104	14421	14048	13999	14104	7326	7278	6869	6968	5626	5606	5691	5585	10081	9670	9423	9791	6904	7055	7036	7134	14871	14623	14243	14135	10401	10206	9986	10199	17492	17769	17396	17406	27421	27553	27063	26585
3-aminoisobutyric acid	126271	127291	124651	123592	126271	127291	124651	123592	119011	118156	113231	114563	81788	75405	76907	76241	109048	107699	106186	107250	91727	93959	94734	92715	102076	99719	98747	98318	105685	101725	100360	100437	97702	97084	95279	95279	97176	95292	94048	93952
4-Aminobutyric acid	6521	6541	6274	6178	6521	6541	6274	6178	1034	972	1778	1988	3915	4240	3689	385	708	716	730	686	501	570	513	498	1084	1030	1011	1079	509	441	460	445	6256	6319	6287	6104	1071	1031	980	1024
4-hydroxybutyric acid	1460	1292	1697	1540	1460	1292	1697	1540	8803	9076	9033	9627	2537	2815	2991	3401	2178	2219	2241	2326	19663	21378	21579	21868	13992	13917	13864	13826	14452	14974	15013	15401	16186	15795	15935	16232	16204	16652	16487	17173
5_6-Dihydrouracil	4651	4652	4874	1611	4651	4652	4874	1611	5306	5523	5088	5392	5727	6312	6778	7145	4986	4873	4979	5337	8946	9649	9755	10065	6095	2134	6041	6120	2833	1325	2749	7680	2887	1275	7671	7639	6562	2613	6869	2562
indole-3-acetonitrile	2372	2224	2381	2392	2372	2224	2381	2392	37914	34957	35813	37816	386	499	544	514	856	714	653	651	448	697	717	727	915	852	874	813	2878	2355	2344	2410	558	622	627	533	575	612	563	553
Asparagine	5764	5585	5345	5156	5764	5585	5345	5156	6430	6672	5712	5944	2435	2341	2306	2351	7708	7074	7071	7155	2256	2322	2357	2239	7658	8037	8047	8363	1868	1768	1519	1592	9394	9595	9209	8811	10652	10308	9867	9843
Aspartic acid	33713	33633	33232	32877	33713	33633	33232	32877	20692	21494	22131	21316	32342	33337	34349	34628	19804	17190	15383	16175	33493	36310	35384	35744	24364	22023	21921	20278	23653	22645	22206	21587	19720	15683	17959	19271	12910	11990	10532	11874
b-Alanine	7176	7006	7362	7497	7176	7006	7362	7497	9506	9595	9462	9436	6906	6925	6780	6082	10199	10265	10502	11110	5562	5882	5764	5813	9230	9922	9922	9372	5871	5487	5747	5685	7376	7548	7283	7389	6745	6700	6504	6537
Citric acid	17029	17129	17075	16746	17029	17129	17075	16746	5976	6174	6369	6124	17284	16464	15673	16369	7637	7929	7914	7857	11303	10938	10609	10981	8509	8320	7853	7827	11979	11840	11414	11597	6394	6304	6197	6479	12165	12091	11923	11400
D-(-)-Ribose	288	259	297	250	288	259	297	250	240	245	268	261	121	77	125	73	318	282	318	342	160	191	175	134	1007	958	894	908	1950	1866	1933	1842	5980	6304	6302	6195	3141	3103	3065	3095
Maltose	5100	5469	5711	6102	5100	5469	5711	6102	14895	14918	13885	15980	4567	4422	4163	4711	79789	70062	71087	85798	71097	70296	78993	74480	2602	2909	2502	2688	14685	12320	14059	16612	1426	1136	1462	1586	8673	8505	8929	8915
Fructose 6-phosphate	405	442	419	446	405	442	419	446	1322	1381	1304	1354	762	794	738	740	1461	1577	1562	1518	996	962	996	1001	1793	1761	1704	1669	1368	1248	1327	1262	2195	2262	2314	2309	1533	1502	1401	1456
Fructose	1401	1328	1218	1084	1401	1328	1218	1084	6368	6395	6052	6449	4480	4896	4956	5089	12785	12674	12854	13021	7733	8027	8258	8349	42500	41936	42293	42448	5175	5268	5651	4063	161636	164035	161819	160205	57953	58293	56804	58281
Fumaric acid	2004	1862	1842	1870	2004	1862	1842	1870	1581	1477	1460	1517	2496	2553	2366	2193	1068	1089	1078	1039	2882	2867	2822	2738	759	884	797	875	1454	1230	1238	1210	573	486	463	444	1076	1019	891	857
Galactinol	248156	249400	248654	243350	248156	249400	248654	243350	24808	26846	27827	28261	42630	43486	41627	43773	32998	36325	35312	35747	40548	39661	39272	42542	3592	3539	3774	3864	40355	39047	39842	40431	20630	20963	21563	22181	34352	34440	38903	37108
Galactose	8303	8514	8116	7869	8303	8514	8116	7869	31885	31249	29806	31380	10546	10877	11128	10997	21561	21066	20619	14090	7083	7508	7438	7503	16260	16093	15622	15708	27592	27499	26806	27018	52995	53717	52113	52341	19221	18979	18195	18791
Gluconic acid	3213	3168	2914	3022	3213	3168	2914	3022	3079	3105	2860	2766	1355	1412	1316	1357	1858	1841	1783	1663	1684	1835	1824	1815	2446	2378	2350	2355	1003	1011	1082	1016	1184	1183	1097	1132	1893	1909	1936	1883
Glucose	57253	57736	46520	45181	57253	57736	46520	45181	848984	849872	948741	849436	164910	163208	154735	163922	768102	769716	656500	788227	107636	107140	105764	108566	37764	56300	57472	56552	133360	134441	131808	135568	43529	64998	64419	63872	47934	31226	38936	36360
glucose-1-phosphate	1289	1373	1306	1268	1289	1373	1306	1268	1399	1483	1300	12291	1503	16830	1333	1418	11415	11438	11401	11564	1634	1588	1058	1102	29307	27342	28380	24376	1004	1008	1613	1428	1202	1129	1184	9176	35008	35220	35019	3656
Glutamic acid	37908	38648	38810	39929	37908	38648	38810	39929	40772	40244	43360	43510	57123	57609	53048	53619	48010	56142	54319	54590	89661	86653	82981	83955	54921	53374	51389	51445	103377	100830	101873	98502	70498	69836	67164	65627	84694	83181	82131	81091
Glutamine	386	250	250	240	386	250	250	240	2346	2326	1494	1338	928	922	1256	1134	9613	7990	7540	7529	298	454	552	582	34591	32723	30972	27336	12233	11798	10098	10395	65018	61380	61260	58205	20452	20796	23366	20050
Glyceric acid	1500	1487	1248	1270	1500	1487	1248	1270	1493	1451	1284	1313	458	805	825	817	818	825	772	764	924	526	550	946	914	912	857	846	616	617	613	586	8098	7911	7815	7826	733	710	728	740
Inositol	60013	60574	60353	59894	60013	60574	60353	59894	37282	36940	33906	36598	41047	43828	43855	43110	46891	45334	43573	45966	36933	38100	38784	37998	71278	72048	71101	72095	43351	42867	43221	42644	114181	113227	113614	111698	100254	101296	99647	99547
L-5-Oxoproline	103952	106015	103743	103668	103952	106015	103743	103668	100044	99639	95910	99508	90992	97175	100412	100023	193288	190966	189756	197849	129820	136714	135693	136276	277368	272703	276294	276044	143710	141394	143471	142608	335620	339363	335326	332080	289821	287180	286984	286034
Lactitol	2462	2521	2422	2279	2462	2521	2422	2279	1033	1044	912	1033	720	750	790	766	1222	1197	1210	1148	1025	1055	995	1084	905	906	944	913	304	270	257	227	341	374	380	393	695	696	644	660
L-Isoleucine	5339	5297	5183	5279	5339	5297	5183	5279	8130	8026	7548	7635	3257	3071	3181	3239	8859	8858	8821	8650	4235	4344	4409	4151	11855	11467	11406	11489	16150	15812	15574	15868	98054	97785	97830	97039	49969	50589	49362	49956
L-Norleucine	5279	5138	5001	4947	5279	5138	5001	4947	6419	6059	5888	5785	2329	2329	2327	2404	5926	5631	2085	2082	3131	1138	1116	3116	1850	1868	1786	1770	1740	1744	1869	1695	55356	2012	53889	1949	1647	1721	1742	1612
L-Norvaline	12932	11988	12546	12587	12932	11988	12546	12587	14887	14824	13813	14037	9037	9027	9459	9238	19166	18371	18167	18493	11773	12259	12013	12009	25881	25053	25172	24970	21675	21600	21293	21073	100776	100684	99838	98803	66207	65225	64407	64306
L-Ornithine	514	519	533	477	514	519	533	477	268	282	348	356	792	853	768	798	409	473	462	467	874	862	796	796	752	744	703	790	1537	1513	1609	1613	741	743	745	795	4963	4991	5086	5588
Lysine	1305	1070	992	1056	1305	1070	992	1056	5127	4860	4467	4369	349	421	483	472	4103	4110	4115	4306	258	296	329	352	1534	1310	940	1231	3132	3018	3564	3521	1407	1345	1276	1196	6510	6348	5860	5735
Malic acid	157971	159111	157584	156907	157971	159111	157584	156907	91194	88213	88032	86653	259993	261810	250165	259544	79178	83023	82735	84045	166851	163151	162792	161657	41828	43411	43506	43429	137712	134434	132759	136063	19969	19526	19395	19456	79293	77416	76274	76141
Melezitose	849	33585	33720	32599	849	33585	33720	32599	31736	20318	20204	19236	15852	11838	12393	12080	13574	17754	17439	16424	8449	15914	16484	16172	16447	5489	5480	5567	4802	441	419	409	446	320	42	38	92	2014	2397	2116
Melibiose	2406	2366	2248	2261	2406	2366	2248	2261	1304	1308	1066	1096	639	702	735	746	1635	1132	1208	1208	981	1122	977	1210	1241	1196	1068	1080	561	520	469	498	494	535	566	530	1030	1097	887	998
Methionine	908	895	921	870	908	895	921	870	3129	3163	2947	2911	1183	1071	1360	1326	3600	3424	3389	3291	1549	1571	1556	1544	3080	2903	2994	2865	1774	1794	1666	1803	4601	4713	4715	4548	5324	5379	5195	5152
Methylmalonic acid	5857	5916	5453	5387	5857	5916	5453	5387	2577	2400	2289	2304	1188	1133	1153	1219	1635	1653	1746	1827	1235	1344	1208	1273	1031	975	1022	964	712	693	696	690	813	746	846	838	614	613	619	640
N-acetylornithine	7303	7126	7118	6947	7303	7126	7118	6947	7181	6896	6227	6376	4302	4344	4294	4336	6231	6018	5476	5697	4494	4800	4770	4640	5386	5206	5007	4927	5361	5131	4983	4936	4911	4865	4764	4913	4685	4785	4622	4705
Nicotinic acid	2089	2149	2259	2217	2089	2149	2259	2217	1220	1285	1104	1170	943	1034	993	987	1236	1076	1021	1001	1105	1210	1243	1206	1425	1286	1260	1231	607	543	498	525	642	600	608	625	1078	1017	967	1012
Palmitic acid	11541	11411	10406	10337	11541	11411	10406	10337	9102	8493	7933	10998	5192	4443	5115	4724	7965	7571	7417	7315	7125	7250	7111	7444	6991	6716	6817	7200	7550	7840	7451	7419	6022	5700	5658	5629	6421	7102	7223	6376
Phenylalanine	7262	7275	7344	7365	7262	7275	7344	7365	8752	8570	8195	8306	6864	6450	6750	7125	9591	9469	9253	9277	6839	7013	6964	7105	12901	12523	13063	12685	8019	7782	7717	7721	14447	14422	13769	13777	18471	18628	18347	18159
Phosphate	33906	32236	32243	31931	33906	32236	32243	31931	13085	12627	12383	12229	20888	20298	18810	20389	15912	16525	16232	16276	16322	15410	14866	15387	54829	54749	52258	52872	38201	36899	37697	37513	39086	40271	40446	41194	30118	29807	30151	30547
proline	886	806	873	851	886	806	873	851	7931	5518	5480	5672	2305	2300	2396	2001	5879	5479	5312	5251	16536	16553	16280	14975	8883	9172	8885	7838	102592	97032	94728	93749	8992	8423	8534	9849	151460	148806	146368	144480
Putrescine	202	210	217	229	202	210	217	229	435	483	505	523	778	808	738	767	758	707	740	768	1152	1191	1241	1287	986	1012	1068	1086	2624	2549	2546	2532	1064	1029	1016	1039	12965	13251	12896	13033
Raffinose	697472	721047	732241	708844	697472	721047	732241	708844	208668	206764	195480	211638	456182	472728	472575	472084	61732	60845	63240	61582	480308	487822	491069	493956	20760	20909	21056	21702	73168	83126	73258	83220	703	647	779	727	9847	9983	10171	10420
GABA	30022	29818	29794	29128	30022	29818	29794	29128	26832	26528	24216	24895	23769	24478	24366	24186	23889	23152	23241	23111	57802	50974	50552	51055	21680	22069	27256	26243	53120	53292	54191	53948	26870	27036	26391	25175	52138	52311	50826	51430
Salicyl alcohol-b-glucoside	60540	59112	55012	50582	60540	59112	55012	50582	26182	8637	7709	25085	26923	26442	23193	21992	27848	28036	8784	25873	2417	11047	18535	18109	22167	8124	21481	22093	2370	7843	7955	2446	3609	11427	6716	11541	23227	23390	22564	22266
Serine	7364	7368	7567	7625	7364	7368	7567	7625	19168	18497	17363	18097	16523	15992	16469	16157	54742	52412	51136	51818	21150	22018	21930	22092	102902	98618	99382	98392	52876	51632	51050	50647	103231	101962	99726	100023	91797	90340	89796	90119
Sinapinic acid	32894	33531	34602	35120	32894	33531	34602	35120	29481	28049	25313	25927	17081	17327	16643	15827	33233	28870	26062	25992	13880	14807	15424	15434	26298	24379	23183	22370	12308	11613	10884	10312	12574	12956	12212	12048	15693	15429	15430	14867
Sinigrin	10662	10774	10082	9382	10662	10774	10082	9382	6324	5771	5088	4925	5762	11850	11269	10317	6156	5968	5778	5692	2992	3095	3173	3095	4531	4204	1363	4146	1348	1193	1211	1198	2630	2535	2674	2566	1469	4878	4756	1493
Sorbose	3934	3964	3902	3818	3934	3964	3902	3818	775	771	703	780	830	821	857	750	7480	7245	7200	7527	948	829	830	965	26889	26514	26612	26224	9615	6197	5818	2894	261260	262979	160412	160902	36122	36024	35343	35196
Stearic acid	4065	2140	2018	1944	4065	2140	2018	1944	3916	1597	1486	4481	911	910	959	915	1609	1547	1400	1524	1751	1736	1145	1693	1569	1547	1541	1611	1523	1563	1579	1607	1400	1394	1351	1304	1486	3657	1539	1465
Succinic acid	2507	2760	2598	2603	2507	2760	2598	2603	1062	996	989	993	560	506	648	577	1059	1042	1023	1111	705	874	903	869	794	726	742	760	1081	1107	1011	1063	2124	2172	1989	2097	473	473	454	472
Sucrose	3095008	3033536	3079136	3066656	3095008	3033536	3079136	3066656	3122240	3159104	3206976	3126528	3429152	3450272	3492192	3451360	2088576	2125344	2141376	2109152	3203008	3223328	3237728	3190592	1229440	1221216	1230688	1282976	3309120	3362020	3279616	3312704	946577	916348	910157	874567	1329616	1386894	1371643	1336384
Threonine	4722	4576	4518	4495	4722	4576	4518	4495	10086	9887	9391	9732	5116	4732	4877	4965	14352	14632	14238	14676	6984	6451	6332	6205	16274	15904	15771	16079	12909	12791	12406	12411	68973	68026	67765	67930	52506	52371	52026	51954
Trehalose	3762	3181	3131	3535	3762	3181	3131	3535	2402	2470	2120	2505	3385	3767	3898	3740	1721	1329	1391	1239	3571	3847	3796	3793	1063	1116	1004	1162	2043	2284	2723	2646	2114	2269	2248	2648	1357	1443	1379	1398
trisaccharide	19828	22608	24821	27506	19828	22608	24821	27506	4616	4910	4460	5036	1055	1666	2230	2772	20466	21375	22699	22654	31234	28855	33314	30265	26328	25146	6010	7714	2170	4067	4104	4457	3860	3060	2204	3661	37778	38588	5596	6131
Tyrosine	6247	4676	4828	5014	6247	4676	4828	5014	8728	8776	7118	7757	3750	4011	4724	5023	16052	15091	12521	13764	4434	4891	5219	5327	33024	32671	32349	31048	19187	18690	18294	17915	16693	15198	14564	14032	36819	37584	37474	36851

## Sheet: pca_score
	PC1	PC2	PC3	PC4	PC5	PC6	PC7	PC8	PC9	PC10	PC11	PC12	PC13	PC14	PC15	PC16	PC17	PC18	PC19	PC20	PC21	PC22	PC23	PC24	PC25	PC26	PC27	PC28	PC29	PC30	PC31	PC32	PC33	PC34	PC35	PC36	PC37	PC38	PC39	PC40
C-T0-1	-3.6031	-2.4785	-0.91598	-0.5072	0.83677	0.036438	-0.20687	0.053045	-1.158	0.026962	-0.43148	0.23422	-0.055653	0.11061	-0.36128	0.11959	-0.082672	-0.081598	0.057131	0.0043567	0.026646	0.055085	-0.018319	-0.025465	-0.035245	-0.019599	-0.00075723	-0.015204	-0.0087168	-0.0076089	-0.015952	-0.002971	-0.0033437	-0.0010472	-0.0050005	-7.8063e-16	-1.8041e-16	1.1102e-16	-1.7347e-17	1.9776e-16
C-T0-2	-4.1035	-2.3166	-0.54586	-0.65571	0.38211	-0.0076371	0.078574	-0.10429	0.20427	0.097261	0.3843	-0.02137	0.077552	0.02527	0.11926	0.12916	0.11267	0.010256	0.056932	0.080467	0.016621	-0.047132	0.13548	0.03893	-0.037356	0.013694	0.042558	0.032209	0.047624	0.0027643	0.0017352	-0.0020503	0.0092108	0.0019049	-0.0042832	1.1796e-16	-4.7184e-16	5.8981e-16	-1.7347e-16	4.1633e-17
C-T0-3	-4.0545	-2.1653	-0.59882	-0.73955	0.37124	-0.014803	0.16201	-0.0050824	0.24781	0.13958	0.41672	-9.9552e-05	0.0023204	-0.010079	0.16029	0.046763	-0.0098743	0.068603	-0.043365	0.015091	0.025686	-0.004614	-0.051637	-0.0035349	0.052511	0.0379	-0.045405	-0.012677	-0.057863	0.0062424	0.017684	0.01416	-0.044087	-0.0042283	0.008795	-6.6266e-16	2.498e-16	2.2898e-16	-1.8041e-16	3.0184e-16
C-T0-4	-4.0747	-2.1962	-0.60624	-0.72579	0.51051	0.12183	0.26318	-0.24957	0.65583	-0.18286	-0.2507	-0.20287	-0.081769	-0.14847	0.07351	-0.31404	0.0074008	0.0012501	-0.070044	-0.10891	-0.066332	-0.0064535	-0.067979	-0.010015	0.019887	-0.031333	0.0028483	-0.0038318	0.017094	-0.0024253	-0.0030135	-0.0075988	0.03883	0.002694	9.0542e-05	6.9389e-17	-3.0531e-16	1.3184e-16	3.8164e-17	-1.9776e-16
C-T1-1	-1.7394	0.30318	2.4115	2.0547	1.1422	0.46682	0.075856	1.052	0.11638	-0.16386	-0.14004	0.33441	0.385	0.32533	-0.11043	0.15281	-0.031584	-0.028094	-0.080335	0.063724	-0.082781	-0.14551	-0.11166	-0.00092469	-0.079671	0.026983	0.00064581	-0.0029139	0.018347	0.061067	0.031985	0.030354	0.01138	0.015775	-0.0067311	-1.7607e-16	2.7062e-16	-2.2551e-17	-2.9143e-16	1.5873e-16
C-T1-2	-1.5945	0.51996	2.2017	2.2199	0.92562	0.31792	0.11462	0.84568	0.19244	0.046389	0.080105	0.1736	-0.59436	0.11611	0.088716	-0.12995	0.018659	-0.21904	-0.022408	-0.023752	-0.025297	0.03235	-0.0094606	0.0035103	-0.049582	0.049553	0.016245	0.031127	0.015858	-0.064585	0.015096	-0.064078	-0.025581	-0.012201	0.028159	-3.1485e-16	1.8735e-16	-3.2439e-16	2.2638e-16	2.5674e-16
C-T1-3	-1.6733	0.63751	1.9074	2.375	0.8592	0.43369	0.018234	0.81876	0.28414	-0.027986	0.12075	-0.016367	-0.64189	-0.20885	0.13241	-0.046624	-0.14253	0.094408	0.1203	0.01794	0.10311	-0.0062531	0.023474	-0.0035924	0.042818	-0.027084	-0.012614	0.0015301	-0.016127	0.018211	-0.07926	0.05039	0.017176	-0.023932	-0.012758	3.5562e-16	5.6899e-16	1.7e-16	-8.6736e-18	5.447e-16
C-T1-4	-1.6643	0.32793	2.4705	1.701	0.92093	0.66577	-0.090746	1.1415	-0.51984	-0.23321	-0.069148	-0.6163	0.633	-0.25548	-0.038772	-0.0076595	0.18804	0.18689	-0.026299	-0.048996	0.020517	0.11254	0.094372	-0.0061909	0.081352	-0.052136	0.004863	-0.028897	-0.015351	-0.011622	0.033295	-0.019584	-0.0053934	0.018353	-0.0077806	-2.0643e-16	5.9674e-16	1.249e-16	3.8164e-17	3.695e-16
C-T2-1	-0.033802	0.10745	2.5998	0.080476	-0.14461	-0.62601	-0.68914	-1.2293	-0.1099	0.24487	-0.18955	0.18951	0.25889	-0.011903	0.090468	-0.056411	-0.054813	-0.38132	-0.18986	-0.072499	-0.07467	0.011207	0.090169	0.04822	0.086446	-0.011569	0.024142	0.028887	-0.02218	0.027045	-0.038736	0.016727	-0.02816	0.001248	-0.012886	3.5215e-16	7.9103e-16	-2.3245e-16	-2.5847e-16	-2.7582e-16
C-T2-2	-0.025967	0.22815	2.525	0.084592	-0.22953	-0.58316	-0.73342	-1.3488	0.014949	0.22289	-0.13718	0.098701	0.27498	-0.063573	0.13468	-0.0051606	0.04182	0.014527	0.025028	0.057194	0.065327	-0.06535	0.038392	-0.0214	-0.097388	-0.00090111	-0.0097592	-0.068154	-0.083536	-0.05321	0.016712	0.011514	0.049543	-0.017216	0.025298	2.2378e-16	3.3307e-16	-6.5919e-17	-3.0011e-16	-1.8908e-16
C-T2-3	0.0053197	0.49666	2.3842	0.019094	-0.22245	-0.62855	-0.47714	-1.4556	0.028158	-0.074531	0.22996	-0.31916	-0.44133	0.036103	-0.27344	0.052421	-0.0044081	0.15116	0.0031107	-0.014701	-0.080427	0.073628	0.039446	-0.038042	-0.065492	0.026118	-0.13228	0.010574	0.063613	0.016188	0.019494	0.0011934	-0.0043136	0.0076451	-0.016111	6.7654e-17	1.5959e-16	-1.9429e-16	-9.3675e-17	0
C-T2-4	-0.032698	0.40086	2.5054	-0.18986	-0.2415	-0.59725	-0.63425	-1.5012	-0.11983	-0.26867	0.1934	0.09382	0.041673	-0.009339	-0.078377	0.05175	-0.019415	0.20401	0.15935	0.013406	0.076596	-0.013535	-0.16557	0.010512	0.081568	-0.011129	0.10479	0.027303	0.030657	0.012218	-0.002586	-0.029142	-0.016808	0.0089259	0.0040251	3.6256e-16	4.6491e-16	-3.9205e-16	-3.5562e-16	1.4311e-16
C-T3-1	2.3349	-0.62327	1.3957	-1.1764	-1.478	0.31108	1.6509	0.18112	-0.045224	0.20333	0.058304	0.026278	0.10073	0.27002	0.44106	0.24806	-0.17744	0.00017897	-0.0063904	-0.027074	0.013795	-0.043427	0.014665	-0.16929	-0.023342	-0.053227	-0.017829	-0.026835	0.0045302	0.0071905	-0.041281	-0.046483	-0.0055572	0.02498	-0.0075365	-5.3429e-16	1.1102e-16	-9.7145e-17	-4.996e-16	-4.5103e-16
C-T3-2	2.5063	-0.4668	1.1701	-0.89321	-1.2677	0.31381	1.7092	-0.14324	0.035988	0.040601	-0.72	-0.37697	-0.4463	0.064123	0.011306	0.030752	-0.08333	-0.099585	0.047742	-0.058459	0.093014	-0.016704	0.02341	0.041444	0.016157	0.0010828	0.042515	-0.015169	0.023851	-0.017557	0.074929	0.056331	-0.018368	0.0020954	-0.006085	-1.1796e-16	-3.0531e-16	3.3307e-16	-4.8572e-16	-1.5266e-16
C-T3-3	2.5595	-0.30757	1.0298	-0.70868	-1.4788	0.53871	1.5703	0.18003	-0.38821	0.093647	0.16229	0.47268	0.16013	-0.5666	-0.17252	0.075852	0.39246	0.026558	-0.019429	-0.00072766	-0.064845	0.030873	-0.064177	0.011378	-0.0013428	0.10768	0.0027062	0.017075	-0.0085356	-0.037622	-0.032131	0.010292	0.015389	-0.0076409	-0.021354	-2.2898e-16	8.3267e-17	5.5511e-17	-4.4409e-16	-2.8449e-16
C-T3-4	2.3193	-0.44892	1.0172	-0.86089	-1.4682	0.61438	1.3617	0.24164	-0.3107	0.19112	0.27786	0.19229	0.12205	0.13865	-0.36959	-0.36506	-0.20661	0.097252	0.023054	0.077174	-0.048145	0.015222	0.045433	0.12045	0.013389	-0.060818	-0.025407	0.027994	-0.022305	0.049122	-0.00013313	-0.018926	0.011061	-0.021481	0.035838	-2.2204e-16	-3.0531e-16	-1.3878e-16	-4.7878e-16	-1.4572e-16
C-T4-1	5.3686	-2.6437	-1.1942	2.0411	-0.36734	-1.0202	-0.14654	0.10516	0.9127	0.90591	-0.32924	-0.25865	0.13793	-0.075577	0.077616	0.038074	0.01869	0.088893	-0.00021886	0.0424	-0.039823	0.17613	-0.034462	-0.013581	-0.11441	0.006236	0.055041	0.00046256	-0.007436	0.03549	-0.014493	0.011712	-0.014837	0.0019675	0.0098643	3.296e-17	1.9429e-16	-1.7347e-16	-7.7716e-16	4.3715e-16
C-T4-2	5.4202	-2.4241	-1.2312	1.4772	-0.43538	-0.25634	0.053715	-0.24297	0.75051	-1.4587	-0.1102	-0.007499	-0.039234	0.15776	-0.19494	0.013631	0.0056947	0.024731	0.013108	0.10499	-0.060354	-0.05921	0.031135	0.063232	-0.00083111	-0.033342	-0.011209	-0.017368	-0.037517	-0.051966	-0.028399	-0.0012403	-0.024602	0.029081	-0.0079225	1.0929e-16	1.3878e-17	-1.4225e-16	-1.0634e-15	3.6429e-16
C-T4-3	5.4786	-2.5889	-1.4282	2.2956	-0.45592	-0.99335	-0.65539	0.34647	-0.30435	0.94611	-0.033725	0.33198	0.11838	-0.08471	0.019359	-0.10089	-0.11756	0.018178	0.021194	-0.072934	0.096844	-0.1144	-0.0069011	0.052689	0.095083	0.011165	-0.065785	0.013071	0.033259	-0.022778	0.022923	-0.024719	0.018665	0.01252	-0.016563	-7.9277e-16	1.7347e-16	-3.4694e-18	-4.9093e-16	8.6389e-16
C-T4-4	5.5783	-2.1772	-1.1704	1.1902	-0.82037	-0.52381	-0.37444	0.090977	-1.1109	-0.9652	0.6368	-0.29839	-0.080342	0.099794	0.15144	0.0057733	0.12616	-0.12613	-0.067004	-0.077853	0.01362	0.0057814	-0.0049181	-0.097453	0.014462	0.014202	0.022205	0.0003632	0.015274	0.038606	0.019286	0.014281	0.01941	-0.042598	0.014661	-9.7145e-17	3.4694e-17	-8.2226e-16	-5.1001e-16	5.9414e-16
T-T0-1	-3.6031	-2.4785	-0.91598	-0.5072	0.83677	0.036438	-0.20687	0.053045	-1.158	0.026962	-0.43148	0.23422	-0.055653	0.11061	-0.36128	0.11959	-0.082672	-0.081598	0.057131	0.0043567	0.026646	0.055085	-0.018319	-0.025465	-0.035245	-0.019599	-0.00075723	-0.015204	-0.0087168	-0.0076089	-0.015952	-0.002971	-0.0033437	-0.0010472	-0.0050005	-7.8063e-16	-1.8041e-16	1.1102e-16	-1.7347e-17	1.9776e-16
T-T0-2	-4.1035	-2.3166	-0.54586	-0.65571	0.38211	-0.0076371	0.078574	-0.10429	0.20427	0.097261	0.3843	-0.02137	0.077552	0.02527	0.11926	0.12916	0.11267	0.010256	0.056932	0.080467	0.016621	-0.047132	0.13548	0.03893	-0.037356	0.013694	0.042558	0.032209	0.047624	0.0027643	0.0017352	-0.0020503	0.0092108	0.0019049	-0.0042832	1.1796e-16	-4.7184e-16	5.8981e-16	-1.7347e-16	4.1633e-17
T-T0-3	-4.0545	-2.1653	-0.59882	-0.73955	0.37124	-0.014803	0.16201	-0.0050824	0.24781	0.13958	0.41672	-9.9552e-05	0.0023204	-0.010079	0.16029	0.046763	-0.0098743	0.068603	-0.043365	0.015091	0.025686	-0.004614	-0.051637	-0.0035349	0.052511	0.0379	-0.045405	-0.012677	-0.057863	0.0062424	0.017684	0.01416	-0.044087	-0.0042283	0.008795	-6.6266e-16	2.498e-16	2.2898e-16	-1.8041e-16	3.0184e-16
T-T0-4	-4.0747	-2.1962	-0.60624	-0.72579	0.51051	0.12183	0.26318	-0.24957	0.65583	-0.18286	-0.2507	-0.20287	-0.081769	-0.14847	0.07351	-0.31404	0.0074008	0.0012501	-0.070044	-0.10891	-0.066332	-0.0064535	-0.067979	-0.010015	0.019887	-0.031333	0.0028483	-0.0038318	0.017094	-0.0024253	-0.0030135	-0.0075988	0.03883	0.002694	9.0542e-05	6.9389e-17	-3.0531e-16	1.3184e-16	3.8164e-17	-1.9776e-16
T-T1-1	-2.5189	1.5928	-1.4687	0.69258	-2.0844	1.1989	-0.79277	-0.097108	0.30343	-0.038444	-0.015591	0.24922	0.070418	-0.51036	-0.24869	0.14982	-0.22714	0.14186	-0.25936	-0.0098787	0.055503	-0.050608	0.017594	-0.041696	-0.048201	-0.044842	0.024533	-0.012484	0.052981	-0.021558	0.00028492	0.003366	-0.027597	-0.024031	0.0064001	8.3961e-16	2.2204e-16	2.3592e-16	3.5388e-16	-2.8449e-16
T-T1-2	-2.4491	1.4454	-1.0467	0.3179	-2.4106	1.3346	-0.94406	0.04601	-0.33882	0.035716	-0.056706	-0.77971	0.16581	-0.25041	0.18263	-0.10308	0.11334	-0.2479	0.19995	-0.0031637	0.0069274	-0.056335	-0.06933	0.078145	-0.078602	0.0012177	-0.039982	-0.010401	-0.003151	0.025826	-0.018253	-0.014403	-0.017329	0.010529	-0.0013755	3.6776e-16	-3.0531e-16	2.7756e-17	7.2858e-16	-1.5266e-16
T-T1-3	-2.4612	1.33	-1.3093	0.74449	-1.9198	0.91945	-0.79037	0.050925	0.1451	-0.046406	-0.12226	0.094597	-0.11149	0.12095	0.078088	0.28668	-0.35051	0.015548	0.099872	0.044695	-0.15166	0.076051	0.037792	-0.043471	0.11086	0.075554	0.02428	0.026531	-0.041611	-0.0067364	0.028252	0.0010323	0.040464	0.01197	0.00046929	4.3021e-16	-7.494e-16	1.9429e-16	6.1756e-16	-2.6715e-16
T-T1-4	-2.4667	1.8671	-1.1395	0.56175	-1.8549	0.68869	-0.53237	-0.13519	0.061855	0.188	-0.22738	0.48329	-0.22551	0.84895	0.10292	-0.18563	0.51291	0.12805	-0.086295	-0.011068	0.068403	0.051052	0.0041235	0.0089567	0.023371	-0.031015	-0.0041642	-0.0032138	-0.0040833	0.0049119	-0.0052422	0.0072641	0.003631	0.0049723	-0.0061615	3.0878e-16	-1.1102e-16	-4.8572e-17	1.02e-15	-2.0817e-16
T-T2-1	-1.7041	2.6723	-0.99117	-0.29677	-0.28473	-2.0705	0.26691	0.55951	0.018132	0.4046	-0.19931	-0.61472	-0.3791	-0.076808	-0.45974	-0.028007	0.18415	0.035449	-0.035446	0.047052	-0.046259	-0.14723	0.04033	-0.08142	0.03092	0.0082018	0.037188	0.0097659	-0.058957	0.022596	-0.0023889	-0.025089	-0.0048594	-0.0047879	-0.00565	6.9389e-18	2.2204e-16	1.8735e-16	6.1756e-16	-1.1102e-16
T-T2-2	-1.8605	2.5911	-0.63207	-0.67171	-0.28116	-1.6377	0.33488	0.58757	-0.02794	-0.43012	0.10029	-0.037194	0.11221	-0.060281	-0.05475	0.18094	-0.066328	-0.05041	-0.089452	-0.093905	0.14391	0.057692	-0.0097266	0.043586	-0.023882	0.035093	-0.025268	0.049727	0.0088769	-0.0010787	-0.025155	0.021236	0.023345	0.055498	0.037375	-1.6306e-16	0	-2.0817e-17	5.4817e-16	-2.7756e-16
T-T2-3	-1.8925	2.5915	-0.62209	-0.6767	-0.31699	-1.6424	0.28386	0.4883	0.10784	-0.52089	0.23829	0.32886	0.08047	-0.003135	0.22725	-0.18815	-0.24622	-0.0092024	-0.015223	0.0023815	0.051548	0.084344	-0.010409	0.080213	-0.082287	0.0081711	0.016814	-0.034135	-0.026909	0.014336	0.028341	-0.030625	0.0039012	-0.023144	-0.050423	2.1858e-16	-1.6653e-16	2.8449e-16	3.6429e-16	-4.2674e-16
T-T2-4	-1.9182	2.307	-0.53547	-0.43485	-0.23081	-1.8203	0.13458	0.66723	0.090269	0.012619	-0.12563	0.2861	0.41555	0.026646	0.14652	-0.066601	0.056556	-0.048787	0.17855	0.051993	-0.1313	0.0091793	-0.015002	-0.04137	0.061111	-0.053977	-0.030279	-0.031602	0.079953	-0.042166	-0.0050011	0.036337	-0.021956	-0.02574	0.017719	1.0408e-17	1.6653e-16	9.0206e-17	4.5103e-16	-4.0246e-16
T-T3-1	1.6944	2.2131	-1.5293	0.68177	1.6055	0.71901	0.91091	-0.81432	0.64641	0.28719	0.423	-0.24494	0.065295	0.013109	-0.20401	0.29398	0.078242	-0.29459	-0.055111	0.19058	0.07605	0.067374	-0.07405	-0.0047656	0.066065	-0.065841	-0.023776	-0.0072719	0.010804	-0.005787	0.015309	-0.010367	0.026707	-0.0084089	-0.0077634	1.6306e-16	-6.245e-16	1.5959e-16	3.0184e-16	1.7e-16
T-T3-2	1.7977	2.0192	-1.7294	0.5217	1.8113	0.73323	0.6264	-0.90124	-0.015052	-0.28811	-0.56683	0.15855	0.17881	-0.084308	0.048245	-0.33831	-0.040499	0.037083	0.023074	0.055672	0.060105	-0.010836	0.075342	-0.041602	0.039418	0.13011	-0.0043957	-0.069286	0.037568	0.045522	-0.017246	-0.018895	-0.011488	0.0031396	0.013602	2.7756e-17	-4.1633e-16	3.2613e-16	4.3715e-16	-8.6736e-17
T-T3-3	1.8301	2.1636	-1.6859	0.50524	1.6711	0.64696	0.46354	-0.73756	-0.40193	-0.061066	-0.17015	0.057635	0.27921	-0.048493	0.19376	-0.23192	-0.042299	0.09144	0.058978	-0.036201	-0.0058389	-0.027721	0.0041996	-0.076911	-0.069113	-0.038741	-0.01283	0.15119	-0.043127	-0.022845	0.017396	0.018219	-0.014373	-0.0040806	-0.0088525	5.6205e-16	-6.3838e-16	2.9837e-16	2.7409e-16	1.9429e-16
T-T3-4	1.7538	2.4953	-1.808	0.69199	1.7265	0.35647	0.57673	-0.63228	-0.76634	0.44294	0.5003	-0.14512	-0.21908	0.15383	0.10715	0.26123	-0.041161	0.14396	-0.018483	-0.19625	-0.13673	-0.039048	-0.0016607	0.11816	-0.02885	-0.01938	0.036839	-0.067658	-0.003271	-0.016901	-0.015525	0.0082746	-0.0023591	0.0078868	0.0046731	6.9389e-17	-3.6082e-16	6.9389e-17	5.5511e-16	2.6715e-16
T-T4-1	4.5639	0.42493	0.22754	-2.4092	0.88931	0.10259	-1.1141	0.59015	-0.90803	0.042792	-0.21957	0.14447	-0.54742	-0.39303	0.43574	-0.07254	0.054744	0.055715	-0.12614	0.23274	-0.052988	0.0059348	-0.024338	0.027419	0.0079147	-0.039471	0.0018107	-0.0023131	0.0092272	0.0082757	0.013207	0.0021911	0.0041789	0.027547	0.0047908	-8.3267e-17	1.6653e-16	-4.5797e-16	-1.3878e-16	-2.5674e-16
T-T4-2	4.1273	0.22102	0.65089	-2.6713	0.90228	0.38553	-0.83042	0.67384	0.35887	-0.068162	-0.56381	-0.59547	0.26788	0.42645	0.0444	0.3125	-0.054702	0.11336	-0.068237	-0.02223	0.024982	-0.015075	-0.02804	0.07027	0.018753	0.053797	-0.024848	0.03588	0.014026	-0.021345	-0.031675	-0.015595	0.0052698	-0.049654	-0.0023855	2.9837e-16	-3.0531e-16	-1.8041e-16	-2.7756e-17	-3.4001e-16
T-T4-3	4.128	0.50814	0.43472	-2.2245	0.4325	0.85164	-1.111	0.72431	0.34146	0.3784	0.81203	-0.157	0.12748	0.26915	-0.35168	-0.47761	-0.14237	-0.083118	0.027696	-0.024133	0.020143	0.011739	0.0021815	-0.079462	-0.019468	0.031488	0.041048	-0.027076	0.0065096	-0.035787	-0.0069093	0.030812	-0.0034473	0.024681	-0.011143	3.1225e-16	-3.6082e-16	-4.7184e-16	-3.6082e-16	-3.6082e-16
T-T4-4	4.2407	0.52952	-0.076042	-1.7857	0.90555	0.52857	-0.83008	0.45933	1.0587	-0.20365	-0.074714	0.73173	-0.15475	-0.31878	-0.14037	0.28639	0.20241	-0.078097	0.16337	-0.19012	0.0054881	-0.003617	0.052573	-0.016847	-0.0068218	-0.044506	-0.013727	-0.0076933	-0.027516	0.048994	0.026997	-0.015461	-0.0043123	-0.0025464	0.007403	4.8572e-17	-2.2204e-16	-5.5511e-16	-9.0206e-17	-2.498e-16

## Sheet: pca_loadings
	PC1			PC2				PC3	PC4	PC5	PC6	PC7	PC8	PC9	PC10	PC11	PC12	PC13	PC14	PC15	PC16	PC17	PC18	PC19	PC20	PC21	PC22	PC23	PC24	PC25	PC26	PC27	PC28	PC29	PC30	PC31	PC32	PC33	PC34	PC35	PC36	PC37	PC38	PC39	PC40
Glutamine	0.27374		proline	0.26506			1_4-Benzenedicarboxylic acid	0.14694	-0.0068884	0.16846	-0.036719	0.027158	-0.067625	-0.022441	0.0053103	0.11363	0.023791	-0.05986	-0.039337	-0.056856	-0.066065	0.10907	0.34877	0.36397	-0.011585	-0.078919	0.33572	0.03568	0.095708	-0.11222	0.21412	-0.11549	-0.028479	0.1006	0.27344	0.03649	0.084902	-0.1202	-0.057085	0.076907	-0.4689	0.17287	-0.047629	0.12514	-0.056036
Fructose	0.23431		Maltose	0.25439			1_5-Anhydeo glucitol	-0.018716	-0.066568	0.097856	-0.20506	0.14706	-0.13172	-0.028445	-0.0038146	0.11047	0.0096621	0.10905	-0.028781	-0.055951	-0.077526	-0.029553	-0.1315	0.17696	-0.086338	0.092895	-0.097905	0.09687	0.11549	-0.21337	0.058944	-0.12963	-0.029247	-0.021996	-0.006614	-0.12943	-0.0138	-0.082523	0.21511	-0.18838	0.18157	0.035919	0.095126	-0.30111	-0.13953
Sorbose	0.22458		Putrescine	0.19278			1_6-Anhydroglucose	0.050691	0.10135	-0.026183	-0.09574	-0.075199	-0.069243	-0.033576	-0.10309	-0.25395	0.081089	0.014545	-0.12162	0.30807	0.62786	0.27089	-0.15344	0.23025	-0.16781	0.21012	0.04557	0.023714	-0.024193	-0.090389	0.15643	0.040592	0.070038	-0.038865	-0.12389	0.037828	-0.052134	-0.049998	-0.0003806	0.013869	-0.088591	-0.093831	0.080934	0.058055	0.016178
D-(-)-Ribose	0.21278		4-hydroxybutyric acid	0.16536			2-Aminoadipic acid	0.3501	0.013116	-0.072052	-0.078279	-0.20143	0.17134	0.047463	-0.065695	-0.15831	0.10561	-0.081691	-0.12281	-0.10934	-0.12778	-0.14649	0.071982	-0.10064	-0.048486	-0.049717	0.062543	-0.091134	-0.51965	-0.046389	0.15253	-0.061389	0.15618	0.031447	-0.065661	-0.075581	0.054159	0.022837	0.070925	0.16142	0.076683	0.0090131	0.17496	0.013816	-0.06155
L-Isoleucine	0.19297		Glucose	0.15099			2-Aminoethanol	-0.01572	-0.18103	0.10876	0.02445	-0.023164	0.034319	0.042537	0.045618	0.048513	0.039592	-0.068744	-0.01253	-0.021388	0.0010241	0.029431	-0.048903	-0.0056522	-0.082121	-0.012276	-0.09751	-0.032527	0.045372	0.018547	0.00019991	0.098422	-0.055052	0.035914	-0.11225	-0.015953	0.15052	0.090923	-0.046338	-0.058266	-0.21596	-0.29884	0.30711	0.038681	-0.42419
Serine	0.19258		Malic acid	0.13585			3-aminoisobutyric acid	0.049637	-0.0036445	0.1371	-0.02255	0.080457	-0.029209	-0.016013	0.0018461	0.061851	0.012761	-0.001552	-0.052922	-0.017046	0.0099447	-0.043252	-0.054429	-0.11003	0.087176	0.11328	-0.073422	0.021883	-0.059374	-0.14472	-0.067042	0.12437	-0.012288	0.11927	-0.088519	0.011638	-0.12544	-0.16766	-0.14584	0.050053	0.07072	0.14482	0.12074	0.093667	0.061127
proline	0.19079		Glutamic acid	0.13254			4-Aminobutyric acid	-0.13064	0.067098	-0.085868	0.098402	-0.17063	0.13634	0.027092	-0.11183	0.076312	-0.28206	0.018275	-0.49342	0.018171	0.26034	-0.52224	-0.037553	0.17197	0.04199	-0.18069	-0.0353	0.046124	0.03319	0.014541	-0.030288	-0.016322	-0.096422	-0.010491	0.014365	-0.05395	0.0011564	0.035371	-0.05095	0.011697	-0.0027125	0.064135	0.0043196	-0.043907	0.044904
Threonine	0.18914		Raffinose	0.12875			4-hydroxybutyric acid	-0.035623	0.033095	0.051044	-0.15781	0.24316	0.42011	0.032124	-0.093163	-0.0022856	-0.022331	0.071921	0.0038341	0.048906	-0.14299	-0.063018	-0.013952	0.18812	-0.047413	0.15821	0.11266	-0.13344	-0.0078519	0.10323	-0.039341	-0.081449	-0.20932	-0.07289	-0.11514	0.11251	0.08267	-0.28038	0.014806	0.30494	-0.023998	-0.08666	0.10987	-0.057511	0.18238
L-Norvaline	0.16366		Fumaric acid	0.1063			5_6-Dihydrouracil	0.037214	0.0088179	-0.1477	-0.18855	-0.11258	0.22803	-0.41914	0.32106	0.63737	0.18827	0.013705	0.12658	0.099471	0.28259	-0.054084	0.061391	-0.044664	0.077873	-0.060855	-0.004411	-0.039559	-0.048029	-0.018409	-0.046268	-0.032692	0.038891	-0.029325	-0.042825	-0.010358	0.011473	-0.01753	0.0029139	-0.0088836	-0.010722	0.012546	0.047441	0.0056575	-0.018264
Putrescine	0.16183		GABA	0.10616			indole-3-acetonitrile	0.17864	0.2676	0.3789	0.23868	0.21842	0.3377	-0.045788	-0.067277	0.064457	-0.053875	-0.046584	0.0052416	0.22706	-0.067663	0.015777	-0.077319	0.040165	0.05868	0.16695	0.069599	-0.13903	0.098967	0.19118	-0.071151	-0.098206	0.048591	0.022784	-0.13041	-0.065298	0.0034852	0.12012	-0.021029	-0.28376	0.028013	0.10992	0.025553	0.011126	-0.010131
Tyrosine	0.15397		Sucrose	0.10481			Asparagine	0.18983	-0.070235	-0.020153	-0.0074276	-0.10598	0.12206	0.049954	-0.013594	0.0060214	0.081036	-0.16794	-0.033472	-0.1398	0.024856	0.071372	-0.024023	-0.12941	0.07191	0.09681	0.031731	0.020095	0.2595	-0.056845	0.021027	0.11899	-0.1774	0.030402	0.15143	0.017141	-0.19801	-0.10473	-0.13129	0.081758	0.099281	-0.25417	0.24209	0.1286	0.2394
1_5-Anhydeo glucitol	0.15124		L-Ornithine	0.097798			Aspartic acid	-0.11254	0.033764	-0.082387	-0.070755	0.14737	0.030377	-0.06054	0.017166	-0.0637	0.0089542	0.068034	-0.0056106	0.17159	0.055104	0.00071033	-0.22866	-0.10796	0.072034	0.12979	0.29741	0.052694	-0.16734	0.10322	-0.087347	0.20349	0.078905	0.0086119	0.35416	-0.3252	0.047554	0.20091	-0.21115	0.10038	-0.038081	-0.059396	0.038275	0.0035975	-0.14935
4-hydroxybutyric acid	0.14829		5_6-Dihydrouracil	0.090251			b-Alanine	0.1767	0.042773	-0.058234	0.036689	0.04272	-0.075938	-0.025674	-0.0079345	-0.010503	0.0088603	-0.060219	-0.11178	-0.053738	0.043155	-0.073158	0.054978	0.026646	-0.075624	-0.069859	0.0094124	-0.37157	0.10545	0.074044	-0.030668	0.0036762	0.14955	-0.053889	-0.17633	0.18115	0.15442	-0.068878	-0.1279	0.21545	0.19578	0.088778	-0.034	-0.013075	-0.23218
Methionine	0.13829		Melezitose	0.07383			Citric acid	-0.1563	-0.1628	0.0017209	0.1164	-0.082243	-0.06296	0.01382	0.085784	-0.026554	-0.0025288	-0.050074	0.029195	0.039103	0.077088	0.046198	-0.0079406	-0.075765	0.10173	0.052882	-0.010425	0.0058377	-0.15007	0.012548	-0.014379	0.027982	-0.12041	0.2025	-0.16637	-0.057215	0.11852	-0.1467	-0.034789	0.021092	-0.0075387	0.37421	0.16954	0.17726	0.23469
Fructose 6-phosphate	0.13106		2-Aminoadipic acid	0.065039			D-(-)-Ribose	-0.090608	-0.0184	0.19383	0.037436	0.057938	-0.020152	0.028905	-0.0079864	0.1371	-0.042017	0.022168	-0.046081	0.038721	0.05772	-0.20755	0.083773	-0.15217	-0.071054	0.1868	0.011706	0.031839	-0.11353	0.22853	0.20476	0.12576	0.30785	-0.12175	-0.00071502	0.15267	-0.0063853	-0.1804	0.099542	-0.0065743	-0.11061	-0.12211	-0.16846	-0.026336	-0.064008
L-5-Oxoproline	0.12832		Fructose 6-phosphate	0.061805			Maltose	0.19373	-0.062089	0.18992	-0.41471	-0.15761	-0.24597	0.0012296	-0.033629	0.097265	-0.029025	0.15097	-0.12539	-0.1273	-0.07616	-0.13526	-0.22212	0.11092	-0.22691	0.04188	0.054045	-0.079652	0.0069702	0.049334	-0.2109	0.012874	-0.13132	-0.040873	0.086904	0.079281	0.02982	-0.029426	-0.25809	-0.11353	0.030819	0.0063745	-0.025198	-0.036538	-0.0052807
Galactose	0.12098		Serine	0.056693			Fructose 6-phosphate	0.10941	0.10005	-0.044613	-0.059368	0.044406	-0.0049974	0.0078204	-0.03949	0.0013751	-0.042435	0.040411	-0.02771	0.04256	-0.0098719	-0.02871	-0.00054233	0.010647	0.04726	0.017244	-0.13724	0.019975	-0.0065042	-0.057077	-0.18984	-0.12281	0.07481	0.21676	-0.11723	0.19945	-0.41153	0.26904	-0.19981	0.029826	-0.27121	0.072962	0.019983	0.041246	0.080214
glucose-1-phosphate	0.10459		1_6-Anhydroglucose	0.024273			Fructose	0.086066	0.020899	-0.19713	-0.14599	-0.068536	0.17518	0.058103	-0.085192	-0.048004	0.044414	0.017204	0.038138	-0.071173	0.0036935	-0.0023289	0.0032232	0.10068	0.12117	0.15818	0.14153	0.1317	0.013585	-0.10138	-0.046896	-0.0096213	0.16957	0.099054	0.070942	0.040122	-0.013523	-0.16769	0.063701	-0.25134	0.15044	0.055735	-0.25216	0.11976	-0.043333
L-Ornithine	0.10311		Methionine	0.012882			Fumaric acid	-0.059169	-0.049237	0.00038472	-0.031887	-0.041312	0.10295	0.0062463	0.015891	-0.10559	-0.051021	0.0040477	-0.044678	-0.056477	0.05204	-0.066222	-0.11973	-0.065929	0.42978	0.0027851	0.25819	-0.17126	0.22586	-0.27366	-0.1409	0.078144	0.020972	0.067739	0.026017	0.19083	0.12454	0.01523	0.14391	0.097182	-0.028723	-0.19996	0.013788	0.050313	-0.13103
Phenylalanine	0.1021		glucose-1-phosphate	0.011944			Galactinol	-0.17323	-0.073632	0.25947	-0.055244	-0.37687	-0.12043	0.067873	-0.042198	0.14357	-0.081405	-0.0053098	0.022049	0.025869	-0.027349	0.18547	-0.054373	-0.060059	-0.045384	0.083987	0.10874	-0.14824	-0.09279	0.0072701	0.045715	-0.13878	-0.11731	-0.046448	-0.29287	-0.054309	0.11665	-0.026471	-0.080532	-0.022034	0.052033	-0.13999	-0.089691	0.17179	0.052731
1_6-Anhydroglucose	0.098127		Trehalose	0.008607			Galactose	0.061103	0.23756	0.093639	0.090487	-0.039723	-0.026805	-0.00062163	-0.04596	0.033692	-0.082976	0.042186	0.073171	0.1472	0.020163	0.04118	-0.06615	-0.2711	0.065274	-0.10788	0.037096	0.37473	0.014437	-0.20617	0.080899	-0.5094	-0.11386	-0.085142	0.080122	0.098801	0.17732	0.023717	-0.12585	0.16553	0.1537	0.027126	0.077338	0.021863	-0.18355
Inositol	0.084292		Tyrosine	0.0066526			Gluconic acid	0.1344	-0.090258	0.049257	0.020251	0.092972	0.21436	-0.0076686	0.0034679	-0.020067	0.079925	-0.12933	-0.048155	-0.067188	-0.036561	0.006363	-0.086976	0.10341	-0.053731	0.023384	-0.076745	0.15756	-0.00055468	-0.49341	-0.10643	0.10471	0.14613	0.0055699	-0.18186	-0.21271	0.2608	0.054801	-0.076772	-0.023931	-0.013892	-0.0026009	-0.1004	-0.12333	0.063047
Lysine	0.084045		Aspartic acid	0.0036682			Glucose	0.28553	0.30969	0.049181	-0.0041522	-0.18291	-0.21803	-0.10595	-0.10246	0.017017	-0.0027094	-0.0043109	-0.051743	-0.052267	-0.011388	0.019433	-0.041897	-0.012729	0.2995	0.1234	-0.19007	0.18259	0.2835	0.18851	-0.047002	0.22461	0.069286	-0.046635	-0.0834	0.0055852	0.27729	-0.034019	0.10205	0.14309	-0.11985	0.056156	0.039321	-0.060507	0.0071535
2-Aminoethanol	0.078373		Citric acid	-0.0024824			glucose-1-phosphate	0.29105	-0.27509	-0.20624	0.20097	-0.024682	-0.011674	-0.35941	0.063374	0.070204	-0.59721	0.17153	-0.17577	0.12818	-0.20324	0.28099	-0.10796	-0.013772	-0.064701	0.050933	0.062389	-0.026677	-0.010994	-0.01699	0.10042	0.041134	0.027532	0.028163	-0.0057794	-0.011088	-0.014323	-0.020457	0.048072	0.027051	0.004217	-0.051716	-0.018396	-0.0075216	0.049603
Glutamic acid	0.071206		Glutamine	-0.0043702			Glutamic acid	-0.099168	-0.036016	0.051904	-0.091896	-0.0109	-0.033262	0.039517	-0.0077693	0.0028754	-0.088836	0.10394	-0.038343	0.022776	-0.015564	-0.049475	0.022779	0.086943	0.15183	0.14579	-0.073663	-0.053813	-0.13038	-0.14049	-0.15369	-0.13649	-0.14513	0.085699	-0.23445	-0.14756	-0.11235	0.16696	0.3954	0.1826	-0.20555	0.034897	-0.10707	0.18045	-0.14805
Asparagine	0.065501		Fructose	-0.010873			Glutamine	0.10393	0.060206	-0.061143	0.13899	0.097617	-0.19926	-0.042509	0.079576	-0.035308	0.13269	0.064857	0.15065	0.040589	0.079905	-0.17741	-0.16767	0.028816	0.035047	-0.20148	0.24775	-0.13616	-0.001202	-0.085472	0.21659	-0.030412	-0.17492	0.33171	-0.1819	0.038527	0.066841	-0.12116	-0.085379	-0.03592	0.089349	-0.096979	-0.13796	-0.091611	0.099426
Phosphate	0.062377		Lysine	-0.021919			Glyceric acid	-0.059904	0.21722	-0.029146	-0.17284	-0.064367	0.13323	0.012584	-0.11682	0.015779	-0.12453	0.00088061	0.19143	0.043074	-0.074384	0.31284	-0.13984	0.35321	0.23051	-0.40277	-0.19794	-0.0076912	-0.27656	0.12885	-0.046611	0.20555	-0.13504	-0.00012578	0.029394	0.078489	0.034466	-0.045629	-0.044759	0.030091	0.083384	-0.012272	-0.023927	-0.041162	-0.10254
Glyceric acid	0.055244		Galactose	-0.02288			Inositol	-0.050288	-0.097508	-0.031349	0.012578	-0.063661	0.070683	0.050563	0.006805	0.014539	0.024117	-0.031972	0.038375	0.016063	0.00096803	0.070076	-0.015416	-0.036122	-0.058488	-0.035824	0.025531	-0.077625	0.18743	0.014721	0.035116	0.14883	0.037335	-0.037788	0.0051007	0.30366	-0.01642	0.068503	0.17515	-0.066699	0.20745	0.23917	0.051634	0.32207	-0.18255
GABA	0.022234		indole-3-acetonitrile	-0.028985			L-5-Oxoproline	0.036887	-0.076789	-0.061841	-0.096958	0.027547	-0.03899	0.017873	0.0062299	0.020886	0.04241	0.027449	0.0074341	-0.040642	-0.010691	-0.015722	-0.010545	0.1014	-0.047805	-0.043885	0.038773	0.030574	0.13498	0.045366	-0.0062552	-0.010484	0.04736	-0.03666	-0.031022	-0.022254	0.054313	0.24911	0.28044	-0.0037579	0.070677	0.028989	0.10763	0.071174	0.052606
b-Alanine	0.0021278		L-5-Oxoproline	-0.046399			Lactitol	0.11364	-0.14795	-0.032388	-0.092182	-0.014095	0.067856	-0.0068755	-0.0067778	-0.0057585	0.085211	-0.092341	-0.060249	-0.15373	0.031642	0.088127	-0.13048	0.054422	0.12431	0.089784	0.019748	0.11074	-0.067893	0.14407	0.085578	-0.28213	0.098618	-0.048738	-0.13577	0.33107	-0.013746	0.34137	-0.13906	-0.014016	0.0046713	-0.075414	-0.1899	-0.050564	0.066878
L-Norleucine	-0.01258		Threonine	-0.049257			L-Isoleucine	-0.03095	0.024052	0.1285	-0.024044	-0.12721	0.059987	0.07941	-0.054368	0.090703	-0.048246	-0.004953	0.041509	0.052943	-0.021585	0.056903	0.019879	-0.15298	-0.058361	0.073133	-0.042044	-0.070309	0.052442	-0.0898	0.011048	0.041136	-0.040149	0.14744	0.040412	0.020772	-0.080408	0.088547	-0.08589	-0.008245	-0.080335	0.17687	0.30841	-0.22635	-0.037858
5_6-Dihydrouracil	-0.022744		Phenylalanine	-0.052268			L-Norleucine	0.012477	0.24177	0.045304	-0.15599	-0.15262	0.089649	0.124	0.77406	-0.28957	0.018496	0.24031	-0.14985	0.14199	-0.17058	0.016086	0.027439	0.0025674	-0.031241	0.047022	-0.034742	0.004152	0.064039	0.015868	0.018234	0.0028741	0.024901	0.0082809	-0.012524	0.034897	0.016633	-0.008831	0.0074821	0.0070872	-0.0049246	-0.008285	-0.026165	-0.013033	0.043549
3-aminoisobutyric acid	-0.02903		b-Alanine	-0.05757			L-Norvaline	-0.01813	-0.014066	0.053873	-0.054594	-0.10987	0.072389	0.067742	-0.047421	0.046401	-0.014419	-0.011801	0.031168	0.017107	-0.020902	0.029668	-0.019998	-0.10532	-0.056845	0.011288	0.02655	-0.14687	0.024852	-0.0062538	0.023158	0.0011601	-0.054441	0.017643	-0.0063451	-0.038562	0.0073355	0.010938	0.1277	0.094365	-0.15788	-0.068555	0.054105	-0.18138	-0.081987
Stearic acid	-0.029769		trisaccharide	-0.066963			L-Ornithine	-0.13293	-0.2541	0.090834	0.12958	-0.17597	0.10207	0.080825	0.082021	0.013848	-0.0073058	-0.05412	-0.011737	0.021999	0.076611	0.069385	0.079874	0.19043	-0.033843	0.1718	0.033434	0.25328	0.0043879	0.097847	-0.19479	-0.073965	-0.025994	-0.17764	0.11736	0.050355	0.17027	0.004124	-0.0028764	0.24166	0.17843	0.089448	-0.026181	-0.11096	0.1055
2-Aminoadipic acid	-0.031153		Palmitic acid	-0.074426			Lysine	0.23816	0.0035977	0.36138	0.2607	-0.15907	-0.13873	-0.0091906	0.087954	0.031394	0.014422	-0.11726	0.11869	0.13649	0.067857	-0.068904	0.055327	0.174	-0.021957	-0.1757	0.026841	-0.041912	-0.12459	-0.10169	-0.36922	0.011956	0.15063	-0.039762	0.16905	-0.017741	-0.2243	-0.043992	0.177	0.052261	0.14773	-0.23188	-0.022415	0.035177	0.12315
4-Aminobutyric acid	-0.045091		3-aminoisobutyric acid	-0.078754			Malic acid	-0.091522	-0.092629	0.04349	0.12091	-0.12349	-0.049751	0.0028514	0.066704	-0.05425	0.0083536	-0.0171	0.019421	0.024683	0.074139	0.036032	-0.034419	-0.012797	0.16312	-0.06806	0.029437	-0.076307	-0.00043967	-0.032736	0.095784	0.040543	0.020471	0.076349	0.006126	0.1508	-0.057318	0.00037726	0.14968	-0.046126	-0.10476	0.10263	-0.052675	-0.51491	0.071373
N-acetylornithine	-0.047877		Stearic acid	-0.080569			Melezitose	0.26929	-0.076567	-0.14494	0.03504	0.18433	0.0059498	0.71364	0.048374	0.32434	-0.14804	0.26632	0.060479	0.10794	0.20999	0.10004	0.033718	-0.041453	-0.0079399	-0.083059	-0.011215	0.0057143	0.0014055	-0.021647	-0.012901	0.043394	0.053264	-0.0056258	-0.028003	0.001372	0.039021	-0.0261	0.025445	0.017847	0.020407	-0.018523	0.018815	-0.020093	0.011246
Succinic acid	-0.048745		N-acetylornithine	-0.088693			Melibiose	0.10897	-0.15412	0.057334	-0.062377	0.039688	0.051897	-0.012307	0.031713	-0.036009	0.10575	-0.089156	0.014755	-0.050363	0.074753	0.027791	-0.33628	-0.0044698	-0.083324	-0.10654	-0.1234	0.098136	0.14208	0.35711	-0.030601	-0.20685	0.14897	0.40477	0.043463	-0.21382	0.027868	-0.17676	0.20326	0.21512	-0.033287	0.06331	-0.0366	0.04606	0.026438
Glucose	-0.048847		L-Norvaline	-0.096574			Methionine	0.16531	0.033295	0.0064635	-0.03988	-0.12278	0.087883	0.056249	-0.034329	0.0027668	0.046489	-0.066809	0.047461	-0.01731	0.049309	-0.007341	0.042126	-0.12975	-0.0007929	-0.0613	0.040622	0.095478	-0.025516	0.14238	0.19498	0.035891	-0.13228	-0.14079	-0.026506	-0.096538	-0.04715	0.10809	0.11356	0.016692	-0.11724	-0.0010015	-0.094765	-0.12511	0.010336
Palmitic acid	-0.05469		Gluconic acid	-0.099963			Methylmalonic acid	0.050131	0.0011291	0.08121	-0.042587	0.022447	-0.01037	-0.040127	-0.0084809	0.06311	0.031409	-0.059297	-0.024296	-0.064128	0.016548	0.090108	0.015738	0.022932	-0.086628	0.16718	-0.054976	-0.1137	-0.14412	-0.11094	0.052735	0.049511	0.15427	0.21288	0.14501	0.054362	0.040196	0.15018	0.10486	0.096968	0.15689	0.10922	-0.011013	-0.040964	-0.057191
trisaccharide	-0.057881		L-Isoleucine	-0.10523			N-acetylornithine	0.062795	0.015332	0.11855	0.010971	0.054434	-0.027622	-0.022301	-0.0019963	0.025843	0.025369	0.014496	0.022361	0.030717	0.043359	-0.0022258	-0.22634	-0.11775	0.032734	0.13754	-0.10056	-0.099186	-0.072927	-0.18578	0.078241	0.1327	-0.084911	-0.16456	0.10561	0.098996	-0.10168	-0.15142	-0.029681	0.26445	-0.012996	0.33634	-0.20094	-0.09584	-0.1311
Maltose	-0.06824		D-(-)-Ribose	-0.10696			Nicotinic acid	0.070191	-0.14336	-0.017657	-0.024853	0.05378	0.12163	0.016768	0.034937	-0.012857	0.074061	-0.09752	-0.053537	0.021084	0.02057	0.03115	-0.23986	-0.093993	-0.0085992	-0.021126	0.10708	-0.036993	0.039002	0.035665	-0.057395	-0.080155	-0.27016	-0.14026	0.13188	0.092135	-0.21486	0.02615	0.13489	0.00064188	-0.024869	0.050616	-0.18282	0.00048968	-0.075567
Citric acid	-0.071865		Nicotinic acid	-0.10709			Palmitic acid	0.047002	-0.041764	0.18526	-0.030251	0.10319	0.012136	-0.049934	0.022496	0.054245	-0.023104	0.14474	-0.037143	-0.13703	-0.02042	-0.057157	0.041282	-0.055631	0.026191	-0.0013397	0.20832	0.53571	-0.16796	0.057455	-0.0075853	0.33638	-0.097992	0.13946	-0.27896	0.16847	-0.12375	-0.077422	0.048725	-0.0029152	0.027055	-0.065391	-0.0060721	0.049306	-0.10196
Gluconic acid	-0.072145		Galactinol	-0.11408			Phenylalanine	0.060737	-0.082274	-0.003953	0.031534	-0.055751	0.1038	0.063288	0.013403	-0.0053997	0.061412	-0.064621	0.017668	-0.023093	0.016463	0.062232	0.041294	-0.11525	0.004374	-0.055899	0.020295	-0.03216	0.030107	-0.013775	-0.032669	0.084786	-0.049725	0.021611	-0.08247	-0.05953	0.15568	0.10535	-0.039104	0.047831	-0.11861	-0.13917	-0.16926	-0.16436	0.13595
indole-3-acetonitrile	-0.082227		Phosphate	-0.11641			Phosphate	-0.1303	-0.10497	-0.015945	0.13923	0.2761	-0.10102	-0.06666	0.12059	0.011258	0.036915	0.0057147	0.021054	-0.0090749	0.011227	0.0080591	0.0031347	0.032769	-0.049963	0.032302	-0.28003	0.0063151	-0.061436	-0.032658	-0.15884	-0.023226	0.055899	0.058371	0.0002824	0.1839	0.11796	-0.026204	-0.20313	0.22301	-0.12409	-0.2059	-0.15983	0.0166	-0.056461
Sinapinic acid	-0.082747		Sinapinic acid	-0.11835			proline	-0.02082	-0.12214	0.26876	0.019032	-0.007606	0.11059	0.053338	0.033587	0.022576	-0.029141	0.097948	-0.041456	0.034706	0.025833	-0.12669	-0.19777	0.031474	0.10938	-0.046013	-0.22537	-0.039427	-0.15145	-0.076031	0.26571	0.067105	0.006358	0.13226	0.33227	0.2071	0.28289	0.15396	0.028069	-0.16611	-0.044169	-0.017968	0.024341	0.22497	0.14503
Trehalose	-0.088872		Melibiose	-0.12187			Putrescine	-0.027645	-0.195	0.090242	0.085481	-0.19388	0.12995	0.11439	0.050736	-0.021592	0.0094063	-0.016494	-0.031135	0.039241	0.0032781	0.014961	-0.022573	0.054431	0.016783	-0.075788	0.12539	0.046802	0.12549	0.15947	-0.066327	0.019854	0.016946	0.27289	-0.047369	-0.11525	-0.032842	0.017642	-0.24617	-0.038959	0.059731	0.1293	-0.15513	-0.094714	-0.3247
Melibiose	-0.096435		Sinigrin	-0.1255			Raffinose	-0.024262	-0.090774	0.067519	0.07232	0.071638	0.018321	-0.06503	0.0762	-0.053732	0.044576	-0.020984	-0.044022	-0.018281	0.014009	-0.02508	-0.065313	0.12504	0.022721	-0.037677	-0.0074984	0.088306	-0.064035	0.050103	0.18151	-0.040913	-0.05175	0.020924	0.038479	0.21651	-0.17103	-0.024948	0.090587	0.021082	0.075626	-0.11361	0.32286	-0.20224	-0.051372
Nicotinic acid	-0.096693		Lactitol	-0.12813			GABA	-0.11195	-0.11717	0.18797	-0.095595	-0.00096111	0.1013	0.033057	0.012801	0.047363	-0.0072643	0.071323	-0.05754	-0.097088	-0.069861	0.058903	-0.11098	0.059669	0.18006	-0.21679	-0.14929	-0.0062922	0.21264	-0.10084	0.36295	-0.0014731	0.32005	-0.2085	-0.11696	-0.2483	-0.26328	-0.028357	-0.18476	0.14532	0.015022	-0.016985	-0.034765	0.11138	0.1058
Aspartic acid	-0.096848		Inositol	-0.14273			Salicyl alcohol-b-glucoside	0.072658	-0.20964	-0.071966	0.16473	-0.19807	0.055719	-0.09448	-0.29105	-0.034626	0.46657	0.58459	-0.014255	0.31161	-0.19576	-0.057808	0.072869	0.051433	0.072353	0.02433	-0.098231	-0.0058657	0.048992	0.0023006	-0.021448	-0.0017132	-0.0049448	-0.016592	0.017925	0.023926	-0.013309	-0.019827	-0.036892	0.015466	-0.012599	-0.02054	0.00032963	-0.0062886	-0.0096111
Salicyl alcohol-b-glucoside	-0.101		2-Aminoethanol	-0.14378			Serine	0.079261	-0.023471	-0.07019	-0.020004	0.082596	-0.11013	0.0036936	0.042835	-0.010029	0.040233	0.072098	-0.0076293	-0.016453	0.012496	-0.097189	-0.019727	-0.0063084	-0.01964	-0.10858	-0.03555	0.051004	0.033175	0.051873	-0.02785	-0.06584	-0.008602	-0.0069905	0.093017	-0.037987	-0.017124	0.05122	0.057627	0.22788	-0.041031	0.044102	0.14569	0.13479	-0.063451
Sucrose	-0.11942		1_5-Anhydeo glucitol	-0.14488			Sinapinic acid	0.15408	-0.050794	0.0027515	0.041952	0.050549	-0.040779	-0.0015051	0.035126	-0.023333	0.068747	-0.044576	-0.054893	0.0077011	0.0038991	-0.046103	-0.22328	-0.1598	0.029032	-0.062765	-0.12369	-0.026438	-0.089893	0.014358	-0.047026	-0.069621	-0.18825	-0.19062	0.02818	-0.055278	0.087173	-0.1876	0.10921	-0.24905	-0.25012	-0.033616	-0.10933	0.13926	0.038557
1_4-Benzenedicarboxylic acid	-0.12445		1_4-Benzenedicarboxylic acid	-0.16009			Sinigrin	0.072932	-0.02178	-0.15064	0.078004	-0.20843	0.019945	0.045615	0.055666	-0.04669	-0.22876	-0.015126	0.63699	-0.032842	-0.039738	-0.38226	-0.17875	0.23427	-0.035254	0.29758	-0.042637	0.032179	0.047561	-0.0099991	0.13811	-0.0023721	0.028777	-0.037998	-0.023947	-0.0089386	-0.03037	0.037618	-0.087036	0.040664	-0.095324	-0.012992	0.050018	0.037488	-0.031662
Sinigrin	-0.12537		Salicyl alcohol-b-glucoside	-0.1653			Sorbose	-0.043109	-0.10044	-0.019792	-0.055088	0.043059	-0.19732	0.093368	0.019244	0.048227	-0.0053657	0.070749	-0.02173	-0.10578	-0.017939	0.057167	-0.11584	-0.0031735	0.41984	0.092046	0.22013	-0.091128	-0.18172	0.11496	-0.16737	-0.18634	0.2855	-0.14047	0.0060597	-0.0073785	0.016875	-0.1247	-0.050623	-0.095329	-0.092927	0.057108	0.2373	-0.10946	0.088968
Fumaric acid	-0.12666		Methylmalonic acid	-0.16858			Stearic acid	0.07271	-0.042722	0.21293	-0.010846	0.054556	0.17033	-0.1907	-0.019827	-0.26245	-0.1664	0.45074	0.21294	-0.46431	0.40717	0.058778	0.19885	-0.13648	-0.017705	-0.071317	-0.04187	-0.11124	0.013731	0.045353	-0.089691	-0.081446	-0.044117	-0.019627	0.060025	-0.077139	0.041298	0.023371	-0.015747	-0.04235	0.02384	0.038304	-0.0040754	-0.025941	-0.0047184
Lactitol	-0.12718		L-Norleucine	-0.18946			Succinic acid	-0.078892	0.099744	0.12736	-0.15573	0.10606	-0.1593	-0.022675	-0.097077	0.15191	-0.022291	0.1136	0.029756	0.082608	-0.041687	-0.042524	0.0099054	-0.042293	0.00091851	0.039357	0.15889	-0.061797	0.064587	0.04264	0.12861	0.090269	-0.056315	0.14737	0.0201	-0.055008	0.069813	0.33381	0.09022	0.22095	0.20117	-0.096406	-0.10817	-0.0077528	0.26913
Malic acid	-0.13951		Asparagine	-0.1942			Sucrose	-0.0448	0.043225	0.10143	0.05752	-0.015054	-0.041946	-0.018989	0.017753	-0.012651	-0.036007	0.035806	0.018328	0.032643	-0.00035843	-0.037371	-0.017958	0.020062	0.11358	-0.009325	0.090679	-0.030188	-0.022535	-0.024533	0.11627	-0.063013	0.02986	-0.044387	-0.023285	-0.14261	-0.19798	-0.11198	0.011853	0.10527	0.11993	-0.12507	-0.082327	0.091043	-0.25224
Galactinol	-0.14387		Succinic acid	-0.20953			Threonine	0.044969	0.0050212	0.040326	-0.049785	-0.15401	0.061717	0.075241	-0.042182	0.039319	-0.022399	-0.022859	0.021236	-0.028334	0.0051941	0.041865	0.039628	-0.12113	-0.0096706	0.063031	-0.066956	-0.021584	-0.022941	-0.045811	-0.020071	0.13096	-0.075934	0.019327	0.1212	-0.012312	-0.13889	0.0063769	-0.023515	0.12766	-0.067752	0.028976	-0.2106	-0.06332	0.0038299
Methylmalonic acid	-0.14771		Glyceric acid	-0.224			Trehalose	-0.18103	0.088264	0.017035	-0.089007	-0.1098	0.11751	-0.040806	-0.13699	-0.039149	-0.082576	0.081507	0.13367	0.075781	-0.08384	-0.010197	-0.23682	-0.18459	-0.34963	-0.31173	0.21881	0.091017	0.078437	-0.11533	-0.17411	0.029224	0.34264	-0.031758	-0.056027	0.20338	0.042311	-0.076751	0.10456	0.051665	-0.22041	0.057255	0.052799	0.003312	0.12946
Melezitose	-0.21111		Sorbose	-0.24919			trisaccharide	0.13732	-0.34564	0.11553	-0.43555	0.1283	-0.045839	-0.072144	-0.042838	-0.2491	-0.17866	-0.192	0.1509	0.47878	0.055805	-0.17827	0.28877	-0.13647	0.16517	-0.1326	-0.077966	0.032576	0.056818	0.027772	-0.018681	0.00097597	0.0084817	-0.029773	-0.05027	0.018705	0.051461	-0.029128	-0.05222	-0.044937	0.055929	0.042775	-0.010064	-0.042092	0.0038763
Raffinose	-0.28718		4-Aminobutyric acid	-0.31438			Tyrosine	0.11123	-0.12508	0.076285	0.14177	0.13833	-0.080077	-0.035726	0.14005	-0.065513	0.13858	0.0003894	0.062745	-0.035828	0.019718	-0.055528	-0.128	0.12921	-0.032908	-0.16351	0.20715	0.00022187	-0.01136	0.019506	-0.0048402	0.18167	-0.085659	-0.35586	-0.18216	-0.056715	0.021037	0.26417	-0.046124	0.063172	-0.045305	0.26427	0.088004	0.048414	0.040119

## Sheet: Enrichment_name_map
Query	Match	HMDB	PubChem	KEGG	SMILES	Comment
1_4-Benzenedicarboxylic acid	NA	NA	NA	NA	NA	0
1_5-Anhydeo glucitol	NA	NA	NA	NA	NA	0
1_6-Anhydroglucose	NA	NA	NA	NA	NA	0
2-Aminoadipic acid	NA	NA	NA	NA	NA	0
2-Aminoethanol	Glutamic acid	HMDB0000148	33032	C00025	N[C@@H](CCC(O)=O)C(O)=O	1
3-aminoisobutyric acid	3-Aminoisobutanoic acid	HMDB0003911	64956	C05145	CC(CN)C(O)=O	1
4-Aminobutyric acid	gamma-Aminobutyric acid	HMDB0000112	119	C00334	NCCCC(O)=O	1
4-hydroxybutyric acid	4-Hydroxybutyric acid	HMDB0000710	10413	C00989	OCCCC(O)=O	1
5_6-Dihydrouracil	NA	NA	NA	NA	NA	0
indole-3-acetonitrile	3-Indoleacetonitrile	HMDB0006524	351795	C02938	N#CCC1=CNC2=C1C=CC=C2	1
Asparagine	L-Asparagine	HMDB0000168	6267	C00152	N[C@@H](CC(N)=O)C(O)=O	1
Aspartic acid	L-Aspartic acid	HMDB0000191	5960	C00049	N[C@@H](CC(O)=O)C(O)=O	1
b-Alanine	beta-Alanine	HMDB0000056	239	C00099	NCCC(O)=O	1
Citric acid	Citric acid	HMDB0000094	311	C00158	OC(=O)CC(O)(CC(O)=O)C(O)=O	1
D-(-)-Ribose	NA	NA	NA	NA	NA	0
Maltose	D-Maltose	HMDB0000163	10991489	C00208	OC[C@H]1O[C@H](O[C@H]2[C@H](O)[C@H](O)[C@@H](O)O[C@@H]2CO)[C@H](O)[C@@H](O)[C@@H]1O	1
Fructose 6-phosphate	Fructose 6-phosphate	HMDB0000124	69507	C00085	OCC(=O)[C@@H](O)[C@H](O)[C@H](O)COP(O)(O)=O	1
Fructose	D-Fructose	HMDB0000660	439709	C00095	OC[C@H]1O[C@](O)(CO)[C@@H](O)[C@@H]1O	1
Fumaric acid	Fumaric acid	HMDB0000134	444972	C00122	OC(=O)\C=C\C(O)=O	1
Galactinol	Galactinol	HMDB0005826	381832774	C01235	[H][C@]1(O[C@H]2[C@@H](O)[C@@H](O)[C@H](O)[C@@H](O)[C@@H]2O)O[C@H](CO)[C@H](O)[C@H](O)[C@H]1O	1
Galactose	D-Galactose	HMDB0000143	439357	C00124	OC[C@H]1O[C@H](O)[C@H](O)[C@@H](O)[C@H]1O	1
Gluconic acid	Gluconic acid	HMDB0000625	10690	C00257	OC[C@@H](O)[C@@H](O)[C@H](O)[C@@H](O)C(O)=O	1
Glucose	D-Glucose	HMDB0000122	5793	C00031	OC[C@H]1O[C@@H](O)[C@H](O)[C@@H](O)[C@@H]1O	1
glucose-1-phosphate	Glucose 1-phosphate	HMDB0001586	65533	C00103	OC[C@H]1O[C@H](OP(O)(O)=O)[C@H](O)[C@@H](O)[C@@H]1O	1
Glutamic acid	Glutamic acid	HMDB0000148	33032	C00025	N[C@@H](CCC(O)=O)C(O)=O	1
Glutamine	Glutamine	HMDB0000641	5961	C00064	N[C@@H](CCC(N)=O)C(O)=O	1
Glyceric acid	Glyceric acid	HMDB0000139	439194	C00258	OC[C@@H](O)C(O)=O	1
Inositol	myo-Inositol	HMDB0000211	NA	C00137	O[C@H]1[C@H](O)[C@@H](O)[C@H](O)[C@H](O)[C@@H]1O	1
L-5-Oxoproline	Pyroglutamic acid	HMDB0000267	7405	C01879	OC(=O)[C@@H]1CCC(=O)N1	1
Lactitol	Lactitol	HMDB0040937	157355	NA	[H][C@@](O[C@@H]1O[C@H](CO)[C@H](O)[C@H](O)[C@H]1O)([C@H](O)CO)[C@H](O)[C@@H](O)CO	1
L-Isoleucine	Isoleucine	HMDB0000172	6306	C00407	CC[C@H](C)[C@H](N)C(O)=O	1
L-Norleucine	L-Norleucine	HMDB0001645	21236	C01933	CCCC[C@H](N)C(O)=O	1
L-Norvaline	NA	NA	NA	NA	NA	0
L-Ornithine	Ornithine	HMDB0000214	6262	C00077	NCCC[C@H](N)C(O)=O	1
Lysine	Lysine	HMDB0000182	5962	C00047	NCCCC[C@H](N)C(O)=O	1
Malic acid	Malic acid	HMDB0000156	222656	C00149	O[C@@H](CC(O)=O)C(O)=O	1
Melezitose	Melezitose	HMDB0011730	92817	C08243	OC[C@H]1O[C@@](CO)(O[C@H]2O[C@H](CO)[C@@H](O)[C@H](O)[C@H]2O)[C@@H](O[C@H]2O[C@H](CO)[C@@H](O)[C@H](O)[C@H]2O)[C@@H]1O	1
Melibiose	Melibiose	HMDB0000048	6602503	C05402	OC[C@H]1O[C@H](OC[C@H]2O[C@H](O)[C@H](O)[C@@H](O)[C@@H]2O)[C@H](O)[C@@H](O)[C@H]1O	1
Methionine	Methionine	HMDB0000696	6137	C00073	CSCC[C@H](N)C(O)=O	1
Methylmalonic acid	Methylmalonic acid	HMDB0000202	487	C02170	CC(C(O)=O)C(O)=O	1
N-acetylornithine	N2-Acetylornithine	HMDB0003357	439232	C00437	CC(=O)N[C@@H](CCCN)C(O)=O	1
Nicotinic acid	Nicotinic acid	HMDB0001488	938	C00253	OC(=O)C1=CN=CC=C1	1
Palmitic acid	Palmitic acid	HMDB0000220	985	C00249	CCCCCCCCCCCCCCCC(O)=O	1
Phenylalanine	Phenylalanine	HMDB0000159	6140	C00079	N[C@@H](CC1=CC=CC=C1)C(O)=O	1
Phosphate	Phosphate	HMDB0001429	1004	C00009	OP(O)(O)=O	1
proline	Proline	HMDB0000162	145742	C00148	OC(=O)[C@@H]1CCCN1	1
Putrescine	Putrescine	HMDB0001414	1045	C00134	NCCCCN	1
Raffinose	Raffinose	HMDB0003213	439242	C00492	OC[C@H]1O[C@@](CO)(O[C@H]2O[C@H](CO[C@H]3O[C@H](CO)[C@H](O)[C@H](O)[C@H]3O)[C@@H](O)[C@H](O)[C@H]2O)[C@@H](O)[C@@H]1O	1
GABA	gamma-Aminobutyric acid	HMDB0000112	119	C00334	NCCCC(O)=O	1
Salicyl alcohol-b-glucoside	NA	NA	NA	NA	NA	0
Serine	Serine	HMDB0000187	5951	C00065	N[C@@H](CO)C(O)=O	1
Sinapinic acid	Sinapic acid	HMDB0032616	637775	C00482	COC1=CC(\C=C\C(O)=O)=CC(OC)=C1O	1
Sinigrin	Sinigrin	HMDB0034070	6911854	C08427	OC[C@H]1O[C@@H](S\C(=N\OS(O)(=O)=O)CC=C)[C@H](O)[C@@H](O)[C@@H]1O	1
Sorbose	NA	NA	NA	NA	NA	0
Stearic acid	Stearic acid	HMDB0000827	5281	C01530	CCCCCCCCCCCCCCCCCC(O)=O	1
Succinic acid	Succinic acid	HMDB0000254	1110	C00042	OC(=O)CCC(O)=O	1
Sucrose	Sucrose	HMDB0000258	5988	C00089	OC[C@H]1O[C@@](CO)(O[C@H]2O[C@H](CO)[C@@H](O)[C@H](O)[C@H]2O)[C@@H](O)[C@@H]1O	1
Threonine	L-Threonine	HMDB0000167	6288	C00188	C[C@@H](O)[C@H](N)C(O)=O	1
Trehalose	Trehalose	HMDB0000975	7427	C01083	OC[C@H]1O[C@H](O[C@H]2O[C@H](CO)[C@@H](O)[C@H](O)[C@H]2O)[C@H](O)[C@@H](O)[C@@H]1O	1
trisaccharide	NA	NA	NA	NA	NA	0
Tyrosine	L-Tyrosine	HMDB0000158	6057	C00082	N[C@@H](CC1=CC=C(O)C=C1)C(O)=O	1

## Sheet: ENRICHMENT-msea_qea_result
	Total Cmpd	Hits	Statistic Q	Expected Q	Raw p	Holm p	FDR
Glycerolipid Metabolism	25	3	12.53	2.9381	5.6679e-14	4.3076e-12	4.3076e-12
Arginine and Proline Metabolism	52	7	12.772	2.9385	7.0909e-12	5.3182e-10	2.6946e-10
Gluconeogenesis	33	5	11.799	2.9387	1.2919e-11	9.5603e-10	3.2729e-10
Mitochondrial Electron Transport Chain	19	3	12.744	2.9386	6.5462e-11	4.7787e-09	7.4922e-10
Citric Acid Cycle	32	5	12.782	2.9385	6.6077e-11	4.7787e-09	7.4922e-10
Sphingolipid Metabolism	40	4	12.779	2.9386	6.666e-11	4.7787e-09	7.4922e-10
Glutamate Metabolism	48	7	12.458	2.9386	8.0766e-11	5.6536e-09	7.4922e-10
Propanoate Metabolism	42	4	12.804	2.9387	8.3745e-11	5.7784e-09	7.4922e-10
Glycolysis	23	4	11.57	2.9386	9.8335e-11	6.6867e-09	7.4922e-10
Glycine and Serine Metabolism	59	7	12.771	2.9385	9.8582e-11	6.6867e-09	7.4922e-10
Valine Leucine and Isoleucine Degradation	59	5	12.82	2.9385	1.1419e-10	7.5364e-09	7.8893e-10
Spermidine and Spermine Biosynthesis	18	4	12.815	2.9381	1.7073e-10	1.1098e-08	1.0813e-09
Transfer of Acetyl Groups into Mitochondria	22	4	12.79	2.9386	2.3068e-10	1.4763e-08	1.3486e-09
Galactose Metabolism	38	10	12.362	2.9386	2.5552e-10	1.6098e-08	1.3871e-09
Warburg Effect	57	9	12.774	2.9386	2.7515e-10	1.706e-08	1.3941e-09
Betaine Metabolism	21	2	12.809	2.9387	8.7486e-10	5.3366e-08	3.9156e-09
Starch and Sucrose Metabolism	31	5	12.006	2.9386	8.7585e-10	5.3366e-08	3.9156e-09
Pentose Phosphate Pathway	29	2	12.816	2.9385	1.647e-09	9.7172e-08	6.9539e-09
Beta-Alanine Metabolism	34	3	12.685	2.9384	2.5521e-09	1.4802e-07	1.02e-08
Lactose Degradation	9	3	12.75	2.9385	2.6841e-09	1.53e-07	1.02e-08
Methionine Metabolism	42	4	12.833	2.9384	2.8424e-09	1.5918e-07	1.0287e-08
Lactose Synthesis	19	3	11.37	2.9386	2.989e-09	1.6439e-07	1.0326e-08
Carnitine Synthesis	22	2	12.734	2.9385	7.0418e-09	3.8026e-07	2.3269e-08
Histidine Metabolism	42	3	12.796	2.9387	1.5097e-08	8.0014e-07	4.7807e-08
Trehalose Degradation	11	3	12.695	2.9385	1.7478e-08	9.0883e-07	5.3132e-08
Urea Cycle	28	6	12.752	2.9386	2.1681e-08	1.1058e-06	6.3377e-08
Pyruvate Metabolism	47	2	12.841	2.9383	2.4549e-08	1.2275e-06	6.9101e-08
Aspartate Metabolism	35	7	12.747	2.9387	2.8457e-08	1.3944e-06	7.5605e-08
Steroid Biosynthesis	48	2	12.586	2.9386	2.8849e-08	1.3944e-06	7.5605e-08
Malate-Aspartate Shuttle	10	3	12.771	2.9384	5.006e-08	2.3528e-06	1.2682e-07
Lysine Degradation	30	2	12.768	2.9383	5.7161e-08	2.6294e-06	1.4014e-07
Fructose and Mannose Degradation	31	3	12.828	2.9383	8.4278e-08	3.7925e-06	1.9294e-07
Ammonia Recycling	31	6	12.78	2.9387	8.5623e-08	3.7925e-06	1.9294e-07
Nicotinate and Nicotinamide Metabolism	35	4	12.768	2.9386	8.6315e-08	3.7925e-06	1.9294e-07
Pyrimidine Metabolism	57	4	12.758	2.9386	1.2444e-07	5.2263e-06	2.702e-07
Glutathione Metabolism	20	3	12.835	2.9386	1.6867e-07	6.9154e-06	3.5608e-07
Amino Sugar Metabolism	33	5	12.804	2.9385	1.8506e-07	7.4024e-06	3.8012e-07
Selenoamino Acid Metabolism	27	2	12.842	2.9386	2.2631e-07	8.826e-06	4.5262e-07
Plasmalogen Synthesis	26	2	10.456	2.9382	2.3342e-07	8.8701e-06	4.5488e-07
Purine Metabolism	73	5	12.745	2.9386	2.8065e-07	1.0384e-05	5.3324e-07
Tyrosine Metabolism	70	4	12.704	2.9385	3.1501e-07	1.134e-05	5.8392e-07
Phenylalanine and Tyrosine Metabolism	27	4	12.754	2.9385	4.7681e-07	1.6688e-05	8.628e-07
Cysteine Metabolism	26	2	12.833	2.9386	6.7423e-07	2.2924e-05	1.1284e-06
Folate Metabolism	29	2	12.833	2.9386	6.7423e-07	2.2924e-05	1.1284e-06
Alanine Metabolism	17	2	12.833	2.9386	6.7423e-07	2.2924e-05	1.1284e-06
Glucose-Alanine Cycle	13	2	12.764	2.9384	6.8298e-07	2.2924e-05	1.1284e-06
Inositol Metabolism	30	2	12.826	2.9386	7.4212e-07	2.2924e-05	1.151e-06
Inositol Phosphate Metabolism	24	2	12.826	2.9386	7.4212e-07	2.2924e-05	1.151e-06
Phosphatidylinositol Phosphate Metabolism	17	2	12.826	2.9386	7.4212e-07	2.2924e-05	1.151e-06
Nucleotide Sugars Metabolism	20	2	10.678	2.9386	2e-06	5.4001e-05	3.0401e-06
Vitamin K Metabolism	13	1	12.817	2.9375	2.3406e-06	6.0855e-05	3.4879e-06
Threonine and 2-Oxobutanoate Degradation	20	1	12.849	2.9381	4.5857e-06	0.00011464	6.6026e-06
Oxidation of Branched Chain Fatty Acids	26	1	12.734	2.938	4.8651e-06	0.00011676	6.6026e-06
Ketone Body Metabolism	13	1	12.734	2.938	4.8651e-06	0.00011676	6.6026e-06
Butyrate Metabolism	19	1	12.734	2.938	4.8651e-06	0.00011676	6.6026e-06
Phytanic Acid Peroxisomal Oxidation	26	1	12.734	2.938	4.8651e-06	0.00011676	6.6026e-06
Tryptophan Metabolism	59	1	12.841	2.9381	5.4719e-06	0.00011676	7.1701e-06
Arachidonic Acid Metabolism	67	1	12.841	2.9381	5.4719e-06	0.00011676	7.1701e-06
Homocysteine Degradation	9	1	12.851	2.9383	7.264e-06	0.00013075	8.7376e-06
Phosphatidylethanolamine Biosynthesis	12	1	12.851	2.9383	7.264e-06	0.00013075	8.7376e-06
Bile Acid Biosynthesis	65	1	12.092	2.9376	8.0518e-06	0.00013075	8.7376e-06
Fatty acid Metabolism	43	1	12.092	2.9376	8.0518e-06	0.00013075	8.7376e-06
Fatty Acid Elongation In Mitochondria	35	1	12.092	2.9376	8.0518e-06	0.00013075	8.7376e-06
Fatty Acid Biosynthesis	35	1	12.092	2.9376	8.0518e-06	0.00013075	8.7376e-06
Biotin Metabolism	8	1	12.733	2.9383	8.054e-06	0.00013075	8.7376e-06
Vitamin B6 Metabolism	19	1	12.825	2.9384	8.2778e-06	0.00013075	8.7376e-06
Sulfate/Sulfite Metabolism	22	1	12.825	2.9384	8.2778e-06	0.00013075	8.7376e-06
Riboflavin Metabolism	20	1	12.825	2.9384	8.2778e-06	0.00013075	8.7376e-06
Thiamine Metabolism	9	1	12.825	2.9384	8.2778e-06	0.00013075	8.7376e-06
Glycerol Phosphate Shuttle	11	1	12.825	2.9384	8.2778e-06	0.00013075	8.7376e-06
De Novo Triacylglycerol Biosynthesis	9	1	12.825	2.9384	8.2778e-06	0.00013075	8.7376e-06
Cardiolipin Biosynthesis	11	1	12.825	2.9384	8.2778e-06	0.00013075	8.7376e-06
Phenylacetate Metabolism	9	1	12.765	2.9384	9.0309e-06	0.00013075	9.402e-06
Catecholamine Biosynthesis	20	1	12.725	2.9384	9.3112e-06	0.00013075	9.4353e-06
Thyroid hormone synthesis	13	1	12.725	2.9384	9.3112e-06	0.00013075	9.4353e-06
Mitochondrial Beta-Oxidation of Long Chain Saturated Fatty Acids	28	1	7.4713	2.9367	0.0040427	0.0040427	0.0040427

## Sheet: pathway_results
	Total Cmpd	Hits	Raw p	-LOG10(p)	Holm adjust	FDR	Impact
Starch and sucrose metabolism	22	7	3.8339e-12	11.416	2.1086e-10	2.1086e-10	0.60856
Alanine aspartate and glutamate metabolism	22	7	3.3675e-11	10.473	1.8184e-09	9.2605e-10	0.77698
Citrate cycle (TCA cycle)	20	4	1.9356e-10	9.7132	1.0259e-08	2.7712e-09	0.21839
Galactose metabolism	27	9	2.0154e-10	9.6956	1.048e-08	2.7712e-09	0.64052
Butanoate metabolism	17	4	3.7124e-10	9.4303	1.8933e-08	4.0837e-09	0.13636
Glyoxylate and dicarboxylate metabolism	29	7	7.6172e-10	9.1182	3.8086e-08	6.5192e-09	0.18062
Glutathione metabolism	26	3	8.2971e-10	9.0811	4.0656e-08	6.5192e-09	0.06248
Phenylpropanoid biosynthesis	43	2	1.1729e-09	8.9307	5.6299e-08	8.0636e-09	0.04247
Glycine serine and threonine metabolism	33	4	4.9213e-09	8.3079	2.313e-07	3.0074e-08	0.32415
Arginine and proline metabolism	32	5	7.1441e-09	8.1461	3.2863e-07	3.9293e-08	0.2634
Arginine biosynthesis	18	6	8.2688e-09	8.0826	3.7209e-07	4.1344e-08	0.36117
D-Amino acid metabolism	7	2	9.4173e-09	8.0261	4.1436e-07	4.3163e-08	0
beta-Alanine metabolism	18	2	1.044e-08	7.9813	4.4891e-07	4.4168e-08	0.25397
Pentose phosphate pathway	19	2	1.249e-08	7.9034	5.2457e-07	4.7631e-08	0.12813
Sulfur metabolism	15	2	1.299e-08	7.8864	5.326e-07	4.7631e-08	0.03315
Nicotinate and nicotinamide metabolism	13	2	2.1703e-08	7.6635	8.6814e-07	7.4605e-08	0
Cyanoamino acid metabolism	29	4	2.708e-08	7.5674	1.0561e-06	8.7611e-08	0
Valine leucine and isoleucine degradation	37	2	4.3385e-08	7.3627	1.6486e-06	1.3257e-07	0.00991
Carbon fixation in photosynthetic organisms	21	3	1.027e-07	6.9884	3.8e-06	2.973e-07	0.06426
Amino sugar and nucleotide sugar metabolism	52	3	2.3645e-07	6.6263	8.512e-06	6.5023e-07	0.2096
Tryptophan metabolism	29	1	2.535e-07	6.596	8.8726e-06	6.6394e-07	0.20611
Glucosinolate biosynthesis	65	3	2.7772e-07	6.5564	9.4423e-06	6.9429e-07	0
Glycerolipid metabolism	21	2	3.4278e-07	6.465	1.1312e-05	8.1968e-07	0.04038
Nitrogen metabolism	12	2	4.0132e-07	6.3965	1.2842e-05	9.197e-07	0
Cysteine and methionine metabolism	47	3	7.8937e-07	6.1027	2.447e-05	1.7366e-06	0.12916
Tyrosine metabolism	17	2	8.7221e-07	6.0594	2.6166e-05	1.8061e-06	0.20112
Pyruvate metabolism	23	2	8.8661e-07	6.0523	2.6166e-05	1.8061e-06	0.14351
Lysine biosynthesis	9	2	9.9044e-07	6.0042	2.7732e-05	1.9455e-06	0
Pyrimidine metabolism	41	2	1.0662e-06	5.9722	2.8788e-05	2.0025e-06	0
Fructose and mannose metabolism	18	2	1.1218e-06	5.9501	2.9167e-05	2.0025e-06	0.29099
Valine leucine and isoleucine biosynthesis	22	2	1.1287e-06	5.9474	2.9167e-05	2.0025e-06	0
Phenylalanine tyrosine and tryptophan biosynthesis	22	2	1.2909e-06	5.8891	3.0981e-05	2.2187e-06	0.02152
Phenylalanine metabolism	12	1	2.1556e-06	5.6664	4.9578e-05	3.487e-06	0.42308
Tropane piperidine and pyridine alkaloid biosynthesis	9	1	2.1556e-06	5.6664	4.9578e-05	3.487e-06	0
Porphyrin metabolism	48	1	2.3305e-06	5.6326	4.9578e-05	3.6622e-06	0
Inositol phosphate metabolism	28	1	2.5759e-06	5.5891	5.1517e-05	3.829e-06	0.09102
Ascorbate and aldarate metabolism	20	1	2.5759e-06	5.5891	5.1517e-05	3.829e-06	0
Propanoate metabolism	19	1	3.2295e-06	5.4909	5.8131e-05	4.6743e-06	0
Lysine degradation	20	1	3.4861e-06	5.4577	5.9263e-05	4.8943e-06	0
Glycerophospholipid metabolism	38	1	3.6485e-06	5.4379	5.9263e-05	4.8943e-06	0
Sphingolipid metabolism	27	1	3.6485e-06	5.4379	5.9263e-05	4.8943e-06	0
Monobactam biosynthesis	8	1	3.8166e-06	5.4183	5.9263e-05	4.9051e-06	0
Biosynthesis of various plant secondary metabolites	29	1	3.8349e-06	5.4162	5.9263e-05	4.9051e-06	0
Pantothenate and CoA biosynthesis	25	1	3.9304e-06	5.4056	5.9263e-05	4.913e-06	0.11678
Glycolysis / Gluconeogenesis	26	2	4.113e-06	5.3858	5.9263e-05	4.9752e-06	0.07337
Isoquinoline alkaloid biosynthesis	6	1	4.3337e-06	5.3631	5.9263e-05	4.9752e-06	0.5
Ubiquinone and other terpenoid-quinone biosynthesis	47	1	4.3337e-06	5.3631	5.9263e-05	4.9752e-06	0
Purine metabolism	73	1	4.4324e-06	5.3534	5.9263e-05	4.9752e-06	0
Vitamin B6 metabolism	12	1	4.4324e-06	5.3534	5.9263e-05	4.9752e-06	0
Fatty acid elongation	23	1	4.891e-06	5.3106	5.9263e-05	5.1732e-06	0
Fatty acid degradation	37	1	4.891e-06	5.3106	5.9263e-05	5.1732e-06	0
Cutin suberine and wax biosynthesis	18	1	4.891e-06	5.3106	5.9263e-05	5.1732e-06	0
Fatty acid biosynthesis	56	2	9.3068e-05	4.0312	0.0002792	9.4791e-05	0.01123
Biosynthesis of unsaturated fatty acids	22	2	9.3068e-05	4.0312	0.0002792	9.4791e-05	0
Pentose and glucuronate interconversions	17	1	0.00022096	3.6557	0.0002792	0.00022096	0

## Sheet: metadata
Sample	Phenotype	Time	Subject
S1T0	WT	0	S1
S1T1	WT	1	S1
S1T2	WT	2	S1
S1T3	WT	3	S1
S1T4	WT	4	S1
S2T0	WT	0	S2
S2T1	WT	1	S2
S2T2	WT	2	S2
S2T3	WT	3	S2
S2T4	WT	4	S2
S3T0	WT	0	S3
S3T1	WT	1	S3
S3T2	WT	2	S3
S3T3	WT	3	S3
S3T4	WT	4	S3
S4T0	WT	0	S4
S4T1	WT	1	S4
S4T2	WT	2	S4
S4T3	WT	3	S4
S4T4	WT	4	S4
S5T0	TR	0	S5
S5T1	TR	1	S5
S5T2	TR	2	S5
S5T3	TR	3	S5
S5T4	TR	4	S5
S6T0	TR	0	S6
S6T1	TR	1	S6
S6T2	TR	2	S6
S6T3	TR	3	S6
S6T4	TR	4	S6
S7T0	TR	0	S7
S7T1	TR	1	S7
S7T2	TR	2	S7
S7T3	TR	3	S7
S7T4	TR	4	S7
S8T0	TR	0	S8
S8T1	TR	1	S8
S8T2	TR	2	S8
S8T3	TR	3	S8
S8T4	TR	4	S8

## Sheet: Normalized-Data-TIME-SERIES
Sample	S1T0	S1T1	S1T2	S1T3	S1T4	S2T0	S2T1	S2T2	S2T3	S2T4	S3T0	S3T1	S3T2	S3T3	S3T4	S4T0	S4T1	S4T2	S4T3	S4T4	S5T0	S5T1	S5T2	S5T3	S5T4	S6T0	S6T1	S6T2	S6T3	S6T4	S7T0	S7T1	S7T2	S7T3	S7T4	S8T0	S8T1	S8T2	S8T3	S8T4
1_4-Benzenedicarboxylic acid	5737	3732	2493	1249	1076	6535	3627	2976	1226	889	6112	3885	3775	1406	852	5658	4269	3654	1472	822	5737	802	1142	882	973	6535	878	1231	1048	988	6112	986	1352	977	1006	5658	1032	1448	1043	1010
1_5-Anhydeo glucitol	1464	716	1974	3259	8189	1398	698	1916	3141	8137	1292	621	1884	3154	8298	1243	671	1902	3057	7968	1464	296	1063	2103	3272	1398	342	1115	2206	3100	1292	314	1151	2172	3162	1243	324	1106	2124	3238
1_6-Anhydroglucose	1557	2406	3220	2794	4456	1387	2357	3476	2955	4243	1236	2345	2664	2885	4250	1151	2358	3125	1437	4369	1557	1813	1853	2390	3245	1387	2018	2328	2478	3160	1236	2153	1897	2521	1346	1151	1932	2253	2520	3887
2-Aminoadipic acid	335	1960	1672	588	246	288	1878	1615	551	222	318	1720	1538	564	248	374	1824	1547	544	222	335	562	619	123	699	288	454	664	175	670	318	527	664	174	707	374	455	732	113	607
2-Aminoethanol	14421	7326	10081	14871	17492	14048	7278	9670	14623	17769	13999	6869	9423	14243	17396	14104	6968	9791	14135	17406	14421	5626	6904	10401	27421	14048	5606	7055	10206	27553	13999	5691	7036	9986	27063	14104	5585	7134	10199	26585
3-aminoisobutyric acid	126271	119011	109048	102076	97702	127291	118156	107699	99719	97084	124651	113231	106186	98747	95279	123592	114563	107250	98318	95279	126271	81788	91727	105685	97176	127291	75405	93959	101725	95292	124651	76907	94734	100360	94048	123592	76241	92715	100437	93952
4-Aminobutyric acid	6521	1034	708	1084	6256	6541	972	716	1030	6319	6274	1778	730	1011	6287	6178	1988	686	1079	6104	6521	3915	501	509	1071	6541	4240	570	441	1031	6274	3689	513	460	980	6178	385	498	445	1024
4-hydroxybutyric acid	1460	8803	2178	13992	16186	1292	9076	2219	13917	15795	1697	9033	2241	13864	15935	1540	9627	2326	13826	16232	1460	2537	19663	14452	16204	1292	2815	21378	14974	16652	1697	2991	21579	15013	16487	1540	3401	21868	15401	17173
5_6-Dihydrouracil	4651	5306	4986	6095	2887	4652	5523	4873	2134	1275	4874	5088	4979	6041	7671	1611	5392	5337	6120	7639	4651	5727	8946	2833	6562	4652	6312	9649	1325	2613	4874	6778	9755	2749	6869	1611	7145	10065	7680	2562
indole-3-acetonitrile	2372	37914	856	915	558	2224	34957	714	852	622	2381	35813	653	874	627	2392	37816	651	813	533	2372	386	448	2878	575	2224	499	697	2355	612	2381	544	717	2344	563	2392	514	727	2410	553
Asparagine	5764	6430	7708	7658	9394	5585	6672	7074	8037	9595	5345	5712	7071	8047	9209	5156	5944	7155	8363	8811	5764	2435	2256	1868	10652	5585	2341	2322	1768	10308	5345	2306	2357	1519	9867	5156	2351	2239	1592	9843
Aspartic acid	33713	20692	19804	24364	19720	33633	21494	17190	22023	15683	33232	22131	15383	21921	17959	32877	21316	16175	20278	19271	33713	32342	33493	23653	12910	33633	33337	36310	22645	11990	33232	34349	35384	22206	10532	32877	34628	35744	21587	11874
b-Alanine	7176	9506	10199	9230	7376	7006	9595	10265	9922	7548	7362	9462	10502	9922	7283	7497	9436	11110	9372	7389	7176	6906	5562	5871	6745	7006	6925	5882	5487	6700	7362	6780	5764	5747	6504	7497	6082	5813	5685	6537
Citric acid	17029	5976	7637	8509	6394	17129	6174	7929	8320	6304	17075	6369	7914	7853	6197	16746	6124	7857	7827	6479	17029	17284	11303	11979	12165	17129	16464	10938	11840	12091	17075	15673	10609	11414	11923	16746	16369	10981	11597	11400
D-(-)-Ribose	288	240	318	1007	5980	259	245	282	958	6304	297	268	318	894	6302	250	261	342	908	6195	288	121	160	1950	3141	259	77	191	1866	3103	297	125	175	1933	3065	250	73	134	1842	3095
Maltose	5100	14895	79789	2602	1426	5469	14918	70062	2909	1136	5711	13885	71087	2502	1462	6102	15980	85798	2688	1586	5100	4567	71097	14685	8673	5469	4422	70296	12320	8505	5711	4163	78993	14059	8929	6102	4711	74480	16612	8915
Fructose 6-phosphate	405	1322	1461	1793	2195	442	1381	1577	1761	2262	419	1304	1562	1704	2314	446	1354	1518	1669	2309	405	762	996	1368	1533	442	794	962	1248	1502	419	738	996	1327	1401	446	740	1001	1262	1456
Fructose	1401	6368	12785	42500	161636	1328	6395	12674	41936	164035	1218	6052	12854	42293	161819	1084	6449	13021	42448	160205	1401	4480	7733	5175	57953	1328	4896	8027	5268	58293	1218	4956	8258	5651	56804	1084	5089	8349	4063	58281
Fumaric acid	2004	1581	1068	759	573	1862	1477	1089	884	486	1842	1460	1078	797	463	1870	1517	1039	875	444	2004	2496	2882	1454	1076	1862	2553	2867	1230	1019	1842	2366	2822	1238	891	1870	2193	2738	1210	857
Galactinol	248156	24808	32998	3592	20630	249400	26846	36325	3539	20963	248654	27827	35312	3774	21563	243350	28261	35747	3864	22181	248156	42630	40548	40355	34352	249400	43486	39661	39047	34440	248654	41627	39272	39842	38903	243350	43773	42542	40431	37108
Galactose	14303	31885	21561	16260	32995	13514	31249	21066	16093	23717	14116	29806	20619	15622	22113	13869	31380	14090	15708	22341	14303	10546	7083	27592	19221	13514	10877	7508	27499	18979	14116	11128	7438	26806	18195	13869	10997	7503	27018	18791
Gluconic acid	3213	3079	1858	2446	1184	3168	3105	1841	2378	1183	2914	2860	1783	2350	1097	3022	2766	1663	2355	1132	3213	1355	1684	1003	1893	3168	1412	1835	1011	1909	2914	1316	1824	1082	1936	3022	1357	1815	1016	1883
Glucose	57253	848984	768102	37764	43529	57736	849872	769716	56300	64998	46520	948741	656500	57472	64419	45181	849436	788227	56552	63872	57253	164910	107636	133360	47934	57736	163208	107140	134441	31226	46520	154735	105764	131808	38936	45181	163922	108566	135568	36360
glucose-1-phosphate	1289	1399	11415	29307	1202	1373	1483	11438	27342	1129	1306	1300	11401	28380	1184	1268	12291	11564	24376	9176	1289	1503	1634	1004	35008	1373	16830	1588	1008	35220	1306	1333	1058	1613	35019	1268	1418	1102	1428	3656
Glutamic acid	37908	57123	89661	103377	84694	38648	57609	86653	100830	83181	38810	53048	82981	101873	82131	39929	53619	83955	98502	81091	37908	40772	48010	54921	70498	38648	40244	56142	53374	69836	38810	43360	54319	51389	67164	39929	43510	54590	51445	65627
Glutamine	386	2346	9613	34591	65018	250	2326	7990	32723	61380	250	1494	7540	30972	61260	240	1338	7529	27336	58205	386	928	298	12233	20452	250	922	454	11798	20796	250	1256	552	10098	23366	240	1134	582	10395	20050
Glyceric acid	1500	1493	818	914	8098	1487	1451	825	912	7911	1248	1284	772	857	7815	1270	1313	764	846	7826	1500	458	924	616	733	1487	805	526	617	710	1248	825	550	613	728	1270	817	946	586	740
Inositol	60013	37282	46891	71278	114181	60574	36940	45334	72048	113227	60353	33906	43573	71101	113614	59894	36598	45966	72095	111698	60013	41047	36933	43351	100254	60574	43828	38100	42867	101296	60353	43855	38784	43221	99647	59894	43110	37998	42644	99547
L-5-Oxoproline	103952	100044	193288	277368	335620	106015	99639	190966	272703	339363	103743	95910	189756	276294	335326	103668	99508	197849	276044	332080	103952	90992	129820	143710	289821	106015	97175	136714	141394	287180	103743	100412	135693	143471	286984	103668	100023	136276	142608	286034
Lactitol	2462	1033	1222	905	341	2521	1044	1197	906	374	2422	912	1210	944	380	2279	1033	1148	913	393	2462	720	1025	304	695	2521	750	1055	270	696	2422	790	995	257	644	2279	766	1084	227	660
L-Isoleucine	5339	8130	8859	11855	98054	5297	8026	8858	11467	97785	5183	7548	8821	11406	97830	5279	7635	8650	11489	97039	5339	3257	4235	16150	49969	5297	3071	4344	15812	50589	5183	3181	4409	15574	49362	5279	3239	4151	15868	49956
L-Norleucine	5279	6419	5926	1850	55356	5138	6059	5631	1868	2012	5001	5888	2085	1786	53889	4947	5785	2082	1770	1949	5279	2329	3131	1740	1647	5138	2329	1138	1744	1721	5001	2327	1116	1869	1742	4947	2404	3116	1695	1612
L-Norvaline	12932	14887	19166	25881	100776	11988	14824	18371	25053	100684	12546	13813	18167	25172	99838	12587	14037	18493	24970	98803	12932	9037	11773	21675	66207	11988	9027	12259	21600	65225	12546	9459	12013	21293	64407	12587	9238	12009	21073	64306
L-Ornithine	514	268	409	752	741	519	282	473	744	743	533	348	462	703	745	477	356	467	790	795	514	792	874	1537	4963	519	853	862	1513	4991	533	768	796	1609	5086	477	798	796	1613	5588
Lysine	1305	5127	4103	1534	1407	1070	4860	4110	1310	1345	992	4467	4115	940	1276	1056	4369	4306	1231	1196	1305	349	258	3132	6510	1070	421	296	3018	6348	992	483	329	3564	5860	1056	472	352	3521	5735
Malic acid	157971	91194	79178	41828	19969	159111	88213	83023	43411	19526	157584	88032	82735	43506	19395	156907	86653	84045	43429	19456	157971	259993	166851	137712	79293	159111	261810	163151	134434	77416	157584	250165	162792	132759	76274	156907	259544	161657	136063	76141
Melezitose	849	31736	13574	16447	446	33585	20318	17754	5489	320	33720	20204	17439	5480	42	32599	19236	16424	5567	38	849	15852	8449	4802	92	33585	11838	15914	441	2014	33720	12393	16484	419	2397	32599	12080	16172	409	2116
Melibiose	2406	1304	1635	1241	494	2366	1308	1132	1196	535	2248	1066	1208	1068	566	2261	1096	1208	1080	530	2406	639	981	561	1030	2366	702	1122	520	1097	2248	735	977	469	887	2261	746	1210	498	998
Methionine	908	3129	3600	3080	4601	895	3163	3424	2903	4713	921	2947	3389	2994	4715	870	2911	3291	2865	4548	908	1183	1549	1774	5324	895	1071	1571	1794	5379	921	1360	1556	1666	5195	870	1326	1544	1803	5152
Methylmalonic acid	5857	2577	1635	1031	813	5916	2400	1653	975	746	5453	2289	1746	1022	846	5387	2304	1827	964	838	5857	1188	1235	712	614	5916	1133	1344	693	613	5453	1153	1208	696	619	5387	1219	1273	690	640
N-acetylornithine	7303	7181	6231	5386	4911	7126	6896	6018	5206	4865	7118	6227	5476	5007	4764	6947	6376	5697	4927	4913	7303	4302	4494	5361	4685	7126	4344	4800	5131	4785	7118	4294	4770	4983	4622	6947	4336	4640	4936	4705
Nicotinic acid	2089	1220	1236	1425	642	2149	1285	1076	1286	600	2259	1104	1021	1260	608	2217	1170	1001	1231	625	2089	943	1105	607	1078	2149	1034	1210	543	1017	2259	993	1243	498	967	2217	987	1206	525	1012
Palmitic acid	11541	9102	7965	6991	6022	11411	8493	7571	6716	5700	10406	7933	7417	6817	5658	10337	10998	7315	7200	5629	11541	5192	7125	7550	6421	11411	4443	7250	7840	7102	10406	5115	7111	7451	7223	10337	4724	7444	7419	6376
Phenylalanine	7262	8752	9591	12901	14447	7275	8570	9469	12523	14422	7344	8195	9253	13063	13769	7365	8306	9277	12685	13777	7262	6864	6839	8019	18471	7275	6450	7013	7782	18628	7344	6750	6964	7717	18347	7365	7125	7105	7721	18159
Phosphate	33906	13085	15912	54829	39086	32236	12627	16525	54749	40271	32243	12383	16232	52258	40446	31931	12229	16276	52872	41194	33906	20888	16322	38201	30118	32236	20298	15410	36899	29807	32243	18810	14866	37697	30151	31931	20389	15387	37513	30547
proline	886	7931	5879	8883	8992	806	5518	5479	9172	8423	873	5480	5312	8885	8534	851	5672	5251	7838	9849	886	2305	16536	102592	151460	806	2300	16553	97032	148806	873	2396	16280	94728	146368	851	2001	14975	93749	144480
Putrescine	202	435	758	986	1064	210	483	707	1012	1029	217	505	740	1068	1016	229	523	768	1086	1039	202	778	1152	2624	12965	210	808	1191	2549	13251	217	738	1241	2546	12896	229	767	1287	2532	13033
Raffinose	697472	208668	61732	20760	703	721047	206764	60845	20909	647	732241	195480	63240	21056	779	708844	211638	61582	21702	727	697472	456182	480308	73168	9847	721047	472728	487822	83126	9983	732241	472575	491069	73258	10171	708844	472084	493956	83220	10420
GABA	30022	26832	23889	21680	26870	29818	26528	23152	22069	27036	29794	24216	23241	27256	26391	29128	24895	23111	26243	25175	30022	23769	57802	53120	52138	29818	24478	50974	53292	52311	29794	24366	50552	54191	50826	29128	24186	51055	53948	51430
Salicyl alcohol-b-glucoside	60540	26182	27848	22167	3609	59112	8637	28036	8124	11427	55012	7709	8784	21481	6716	50582	25085	25873	22093	11541	60540	26923	2417	2370	23227	59112	26442	11047	7843	23390	55012	23193	18535	7955	22564	50582	21992	18109	2446	22266
Serine	7364	19168	54742	102902	103231	7368	18497	52412	98618	101962	7567	17363	51136	99382	99726	7625	18097	51818	98392	100023	7364	16523	21150	52876	91797	7368	15992	22018	51632	90340	7567	16469	21930	51050	89796	7625	16157	22092	50647	90119
Sinapinic acid	32894	29481	33233	26298	12574	33531	28049	28870	24379	12956	34602	25313	26062	23183	12212	35120	25927	25992	22370	12048	32894	17081	13880	12308	15693	33531	17327	14807	11613	15429	34602	16643	15424	10884	15430	35120	15827	15434	10312	14867
Sinigrin	10662	6324	6156	4531	2630	10774	5771	5968	4204	2535	10082	5088	5778	1363	2674	9382	4925	5692	4146	2566	10662	5762	2992	1348	1469	10774	11850	3095	1193	4878	10082	11269	3173	1211	4756	9382	10317	3095	1198	1493
Sorbose	3934	775	7480	26889	261260	3964	771	7245	26514	262979	3902	703	7200	26612	160412	3818	780	7527	26224	160902	3934	830	948	9615	36122	3964	821	829	6197	36024	3902	857	830	5818	35343	3818	750	965	2894	35196
Stearic acid	4065	3916	1609	1569	1400	2140	1597	1547	1547	1394	2018	1486	1400	1541	1351	1944	4481	1524	1611	1304	4065	911	1751	1523	1486	2140	910	1736	1563	3657	2018	959	1145	1579	1539	1944	915	1693	1607	1465
Succinic acid	2507	1062	1059	794	2124	2760	996	1042	726	2172	2598	989	1023	742	1989	2603	993	1111	760	2097	2507	560	705	1081	473	2760	506	874	1107	473	2598	648	903	1011	454	2603	577	869	1063	472
Sucrose	3095008	3122240	2088576	1229440	946577	3033536	3159104	2125344	1221216	916348	3079136	3206976	2141376	1230688	910157	3066656	3126528	2109152	1282976	874567	3095008	3429152	3203008	3309120	1329616	3033536	3450272	3223328	3362020	1386894	3079136	3492192	3237728	3279616	1371643	3066656	3451360	3190592	3312704	1336384
Threonine	4722	10086	14352	16274	68973	4576	9887	14632	15904	68026	4518	9391	14238	15771	67765	4495	9732	14676	16079	67930	4722	5116	6984	12909	52506	4576	4732	6451	12791	52371	4518	4877	6332	12406	52026	4495	4965	6205	12411	51954
Trehalose	3762	2402	1721	1063	2114	3181	2470	1329	1116	2269	3131	2120	1391	1004	2248	3535	2505	1239	1162	2648	3762	3385	3571	2043	1357	3181	3767	3847	2284	1443	3131	3898	3796	2723	1379	3535	3740	3793	2646	1398
trisaccharide	19828	4616	20466	26328	3860	22608	4910	21375	25146	3060	24821	4460	22699	6010	2204	27506	5036	22654	7714	3661	19828	1055	31234	2170	37778	22608	1666	28855	4067	38588	24821	2230	33314	4104	5596	27506	2772	30265	4457	6131
Tyrosine	6247	8728	16052	33024	16693	4676	8776	15091	32671	15198	4828	7118	12521	32349	14564	5014	7757	13764	31048	14032	6247	3750	4434	19187	36819	4676	4011	4891	18690	37584	4828	4724	5219	18294	37474	5014	5023	5327	17915	36851

## Sheet: DATA_TRANSFORMED_SCALED
	S5T0	S5T1	S5T2	S5T3	S5T4	S6T0	S6T1	S6T2	S6T3	S6T4	S7T0	S7T1	S7T2	S7T3	S7T4	S8T0	S8T1	S8T2	S8T3	S8T4	S1T0	S1T1	S1T2	S1T3	S1T4	S2T0	S2T1	S2T2	S2T3	S2T4	S3T0	S3T1	S3T2	S3T3	S3T4	S4T0	S4T1	S4T2	S4T3	S4T4
1_4-Benzenedicarboxylic acid	0.831939	-0.651039	-0.38466	-0.579375	-0.505367	0.930099	-0.582801	-0.328098	-0.449401	-0.493837	0.879662	-0.495364	-0.257432	-0.502275	-0.480229	0.821489	-0.460997	-0.205729	-0.453006	-0.477238	0.831939	0.507851	0.203762	-0.317157	-0.429529	0.930099	0.486341	0.337239	-0.331165	-0.573417	0.879662	0.538134	0.516486	-0.227914	-0.605457	0.821489	0.609176	0.491931	-0.193339	-0.632474
1_5-Anhydeo glucitol	-0.0832855	-1.21743	-0.310376	0.173686	0.487307	-0.116014	-1.11495	-0.276492	0.207611	0.448995	-0.171958	-1.17555	-0.253947	0.196591	0.463045	-0.199389	-1.15331	-0.282242	0.180736	0.479896	-0.0832855	-0.590743	0.128773	0.484482	1.13819	-0.116014	-0.608808	0.107615	0.458317	1.13367	-0.171958	-0.691737	0.0956653	0.461247	1.14757	-0.199389	-0.636797	0.102412	0.439085	1.11878
1_6-Anhydroglucose	-0.400083	-0.239344	-0.2163	0.0524252	0.375358	-0.522169	-0.126227	0.0246709	0.0906067	0.347329	-0.64388	-0.0578487	-0.19152	0.108773	-0.553853	-0.719115	-0.172215	-0.00990815	0.108354	0.56598	-0.400083	0.0594708	0.367191	0.217344	0.710237	-0.522169	0.0377436	0.447972	0.276503	0.658516	-0.64388	0.0323538	0.167033	0.251188	0.660257	-0.719115	0.0381915	0.335568	-0.484773	0.689417
2-Aminoadipic acid	-0.323249	0.0651118	0.137628	-1.07523	0.228867	-0.436719	-0.0950805	0.190307	-0.810629	0.197059	-0.36234	0.0168438	0.190307	-0.81493	0.237409	-0.240586	-0.0934289	0.263495	-1.13885	0.122933	-0.323249	1.00284	0.883542	0.0990603	-0.555035	-0.436719	0.97076	0.857505	0.0502736	-0.632084	-0.36234	0.904789	0.820833	0.0677784	-0.548957	-0.240586	0.948859	0.825213	0.0406761	-0.632084
2-Aminoethanol	0.224416	-0.688082	-0.48964	-0.0923731	0.847385	0.199012	-0.691534	-0.468666	-0.11072	0.85204	0.195625	-0.676946	-0.471281	-0.131846	0.834645	0.202869	-0.695172	-0.457871	-0.111385	0.81737	0.224416	-0.432126	-0.122667	0.254203	0.411569	0.199012	-0.438499	-0.163018	0.2379	0.4268	0.195625	-0.494567	-0.188101	0.212376	0.406234	0.202869	-0.480695	-0.150963	0.204997	0.406791
3-aminoisobutyric acid	0.357341	-0.399485	-0.199629	0.0472085	-0.0990669	0.371361	-0.541087	-0.157733	-0.0193425	-0.133184	0.334839	-0.506716	-0.143418	-0.0428844	-0.156083	0.319971	-0.521873	-0.180959	-0.0415479	-0.157863	0.357341	0.254152	0.101797	-0.01334	-0.0896597	0.371361	0.241587	0.0801048	-0.0540504	-0.100718	0.334839	0.167393	0.0554499	-0.0711198	-0.133422	0.319971	0.187773	0.0728245	-0.0787071	-0.133422
4-Aminobutyric acid	0.887236	0.559188	-0.762711	-0.752525	-0.274232	0.889205	0.610463	-0.679751	-0.844725	-0.298706	0.862408	0.520958	-0.747493	-0.817605	-0.331324	0.852494	-0.932037	-0.766572	-0.83892	-0.303086	0.887236	-0.296838	-0.540355	-0.266475	0.860561	0.889205	-0.336594	-0.53313	-0.29933	0.867004	0.862408	0.0516816	-0.52068	-0.311301	0.863739	0.852494	0.123462	-0.56065	-0.269448	0.844746
4-hydroxybutyric acid	-0.97247	-0.616031	0.704946	0.506321	0.580135	-1.05133	-0.548955	0.758891	0.52921	0.597728	-0.875433	-0.509834	0.764928	0.530888	0.591304	-0.938057	-0.426965	0.77351	0.547348	0.617602	-0.97247	0.186526	-0.714455	0.485454	0.579418	-1.05133	0.206228	-0.702424	0.481987	0.563643	-0.875433	0.203164	-0.69606	0.479526	0.569336	-0.938057	0.244248	-0.672045	0.477755	0.581249
5_6-Dihydrouracil	-0.00203948	0.184239	0.583466	-0.445781	0.306065	-0.00184705	0.271297	0.651178	-1.12599	-0.518138	0.0398804	0.335054	0.660958	-0.472722	0.346992	-0.951046	0.382254	0.68896	0.446886	-0.535781	-0.00203948	0.115895	0.0602162	0.239983	-0.42888	-0.00184705	0.151773	0.0396967	-0.699396	-1.16042	0.0398804	0.0783426	0.0589586	0.232017	0.445836	-0.951046	0.130287	0.121109	0.243647	0.442094
indole-3-acetonitrile	0.303773	-0.759999	-0.67273	0.417064	-0.526508	0.266026	-0.609565	-0.413774	0.299559	-0.48997	0.305992	-0.558978	-0.397199	0.296816	-0.538864	0.308693	-0.592213	-0.389084	0.313085	-0.549364	0.303773	1.92764	-0.293382	-0.25433	-0.544091	0.266026	1.88006	-0.399655	-0.296126	-0.480475	0.305992	1.89424	-0.451979	-0.28119	-0.475784	0.308693	1.92612	-0.453776	-0.323579	-0.570946
Asparagine	0.125124	-0.599249	-0.663435	-0.822087	0.64138	0.0986043	-0.632344	-0.639195	-0.868338	0.613784	0.0616806	-0.645008	-0.626618	-0.995946	0.577027	0.0314169	-0.628761	-0.669794	-0.956487	0.57498	0.125124	0.217043	0.36944	0.363969	0.53573	0.0986043	0.248101	0.297285	0.404576	0.553528	0.0616806	0.117506	0.296928	0.405622	0.51901	0.0314169	0.150975	0.306856	0.438002	0.48187
Aspartic acid	0.399698	0.353778	0.392456	0.00772008	-0.66198	0.39707	0.387292	0.481777	-0.0404494	-0.74375	0.383803	0.420369	0.453204	-0.0621021	-0.887155	0.371924	0.429317	0.4644	-0.0933715	-0.754503	0.399698	-0.140206	-0.188721	0.0404776	-0.193423	0.39707	-0.0981469	-0.34529	-0.0712549	-0.44677	0.383803	-0.0658441	-0.468133	-0.0763895	-0.296885	0.371924	-0.107345	-0.412605	-0.16256	-0.218897
b-Alanine	-0.058097	-0.113685	-0.427388	-0.349021	-0.147875	-0.0928472	-0.109702	-0.346308	-0.447065	-0.157578	-0.0210069	-0.140374	-0.375681	-0.379962	-0.200611	0.00533102	-0.297844	-0.363411	-0.395684	-0.193276	-0.058097	0.349454	0.451445	0.306748	-0.0182532	-0.0928472	0.362961	0.460794	0.411534	0.0151577	-0.0210069	0.342729	0.493878	0.411534	-0.0366444	0.00533102	0.338741	0.575451	0.328877	-0.0157009
Citric acid	0.508091	0.524037	0.0683982	0.130715	0.147244	0.514372	0.471892	0.0331828	0.118193	0.140699	0.510985	0.419071	0.000418753	0.0788822	0.125688	0.490112	0.465684	0.037392	0.0959462	0.0775656	0.508091	-0.615325	-0.352213	-0.236221	-0.542793	0.514372	-0.580356	-0.311959	-0.260319	-0.558001	0.510985	-0.546996	-0.31399	-0.322291	-0.576367	0.490112	-0.589079	-0.321745	-0.325849	-0.528625
D-(-)-Ribose	-0.383248	-0.879133	-0.719393	0.710703	0.983371	-0.443948	-1.13745	-0.61812	0.685518	0.976409	-0.365649	-0.860539	-0.66815	0.705695	0.969361	-0.464175	-1.16792	-0.820789	0.678114	0.974932	-0.383248	-0.487521	-0.326575	0.332712	1.35165	-0.443948	-0.475729	-0.395289	0.30418	1.38183	-0.365649	-0.424412	-0.326575	0.264633	1.38165	-0.464175	-0.439548	-0.284961	0.273521	1.37186
Maltose	-0.360033	-0.424917	1.1887	0.261614	-0.0479275	-0.318973	-0.443882	1.18204	0.158395	-0.0594251	-0.293522	-0.479359	1.2506	0.236008	-0.0308286	-0.254596	-0.40667	1.21603	0.334089	-0.031751	-0.360033	0.26996	1.2565	-0.755598	-1.1091	-0.318973	0.270867	1.18008	-0.690042	-1.24275	-0.293522	0.228687	1.18862	-0.778634	-1.09445	-0.254596	0.31129	1.29918	-0.736485	-1.0466
Fructose 6-phosphate	-0.871019	-0.308469	-0.070115	0.212348	0.313704	-0.793212	-0.271855	-0.101029	0.130635	0.295521	-0.840773	-0.336953	-0.070115	0.185265	0.233563	-0.785194	-0.334544	-0.0656581	0.140564	0.267836	-0.871019	0.181905	0.270887	0.453142	0.633191	-0.793212	0.220766	0.33889	0.437113	0.659953	-0.840773	0.169703	0.330383	0.407828	0.680182	-0.785194	0.203192	0.304952	0.389356	0.678257
Fructose	-1.04544	-0.426695	-0.136135	-0.349931	0.935956	-1.07392	-0.37943	-0.116273	-0.34045	0.93907	-1.11995	-0.372947	-0.101172	-0.303093	0.925297	-1.18199	-0.358851	-0.0953383	-0.4787	0.938961	-1.04544	-0.239511	0.131484	0.77088	1.48193	-1.07392	-0.237259	0.126843	0.763769	1.48977	-1.11995	-0.266602	0.134349	0.768281	1.48253	-1.18199	-0.232783	0.14122	0.770229	1.47719
Fumaric acid	0.365664	0.567016	0.698896	0.0714231	-0.204696	0.298261	0.587725	0.69411	-0.0820172	-0.254614	0.288356	0.51796	0.679601	-0.0760714	-0.377723	0.302193	0.448322	0.651887	-0.0970524	-0.413405	0.365664	0.148223	-0.21154	-0.524778	-0.782595	0.298261	0.0858172	-0.193682	-0.384957	-0.933623	0.288356	0.0751999	-0.202993	-0.479973	-0.978086	0.302193	0.110325	-0.236788	-0.394342	-1.01651
Galactinol	1.11616	0.0340935	0.00333509	0.000404234	-0.0985298	1.11923	0.046306	-0.0102518	-0.0198361	-0.0969582	1.11739	0.0194678	-0.0163065	-0.00745475	-0.0221057	1.10415	0.0503469	0.0328242	0.00156002	-0.0511238	1.11616	-0.298476	-0.123232	-1.48556	-0.411763	1.11923	-0.249978	-0.0642243	-1.49469	-0.401927	1.11739	-0.227931	-0.0815984	-1.4552	-0.384592	1.10415	-0.218425	-0.0740774	-1.44072	-0.367234
Galactose	-0.166785	-0.473431	-0.873992	0.494417	0.130614	-0.223886	-0.442332	-0.815352	0.49102	0.117863	-0.180029	-0.419374	-0.824779	0.465335	0.0754109	-0.197793	-0.431291	-0.816023	0.473262	0.107846	-0.166785	0.63994	0.246221	-0.0377373	0.674376	-0.223886	0.619664	0.222849	-0.0481262	0.342129	-0.180029	0.572088	0.201266	-0.0780178	0.27166	-0.197793	0.623874	-0.181884	-0.0724932	0.281983
Gluconic acid	0.549511	-0.363416	-0.133578	-0.681474	-0.00987648	0.534597	-0.319847	-0.0427797	-0.673074	-0.000977042	0.44623	-0.394295	-0.0491372	-0.60131	0.013873	0.484709	-0.361856	-0.0543673	-0.667858	-0.0154769	0.549511	0.504467	-0.0296091	0.261115	-0.506056	0.534597	0.513358	-0.0393281	0.231304	-0.50695	0.44623	0.426452	-0.0731758	0.21878	-0.586753	0.484709	0.391115	-0.146846	0.221027	-0.553545
Glucose	-0.448455	0.220765	-0.0491223	0.0864378	-0.560836	-0.44314	0.214202	-0.0520441	0.0915447	-0.831943	-0.579777	0.180478	-0.0602209	0.0790329	-0.692353	-0.598252	0.216963	-0.0436802	0.0968255	-0.735653	-0.448455	1.25734	1.194	-0.711686	-0.621815	-0.44314	1.258	1.19533	-0.459073	-0.368195	-0.579777	1.32761	1.09469	-0.44604	-0.373855	-0.598252	1.25767	1.21036	-0.456248	-0.37925
glucose-1-phosphate	-0.558018	-0.470013	-0.422132	-0.701185	1.33373	-0.521846	0.914086	-0.438494	-0.698907	1.33719	-0.550511	-0.538786	-0.671169	-0.429544	1.33391	-0.567429	-0.503369	-0.647823	-0.499342	0.039294	-0.558018	-0.511098	0.691643	1.23189	-0.598056	-0.521846	-0.477689	0.692796	1.19212	-0.633954	-0.550511	-0.553149	0.69094	1.21347	-0.606701	-0.567429	0.734007	0.699073	1.12633	0.566544
Glutamic acid	-0.499422	-0.416034	-0.228938	-0.0749624	0.21091	-0.477288	-0.430957	-0.0497875	-0.107675	0.200109	-0.472498	-0.345573	-0.0875814	-0.151067	0.155443	-0.439954	-0.34162	-0.0818836	-0.14982	0.128938	-0.499422	-0.0299545	0.486208	0.649183	0.420958	-0.477288	-0.0202548	0.447138	0.620621	0.40032	-0.472498	-0.11469	0.397563	0.632404	0.385775	-0.439954	-0.102432	0.410924	0.593877	0.371185
Glutamine	-1.03169	-0.618823	-1.15347	0.594995	0.836898	-1.23613	-0.621876	-0.955323	0.577953	0.844749	-1.23613	-0.47637	-0.86333	0.504718	0.899593	-1.25534	-0.524464	-0.838421	0.518362	0.827554	-1.03169	-0.182299	0.481551	1.08425	1.38128	-1.23613	-0.186329	0.39451	1.05812	1.35418	-1.23613	-0.394695	0.367225	1.03223	1.35326	-1.25534	-0.446602	0.366538	0.973453	1.32918
Glyceric acid	0.222528	-0.68944	-0.149925	-0.461613	-0.327934	0.215836	-0.255908	-0.583027	-0.460366	-0.352441	0.0811419	-0.237043	-0.54873	-0.465366	-0.333196	0.094575	-0.244533	-0.131836	-0.499992	-0.320628	0.222528	0.218932	-0.243593	-0.15829	1.51872	0.215836	0.196997	-0.237043	-0.159974	1.50076	0.0811419	0.103003	-0.288085	-0.20779	1.49137	0.094575	0.120172	-0.296092	-0.21772	1.49245
Inositol	0.0618211	-0.342444	-0.454847	-0.284321	0.607959	0.0717239	-0.272674	-0.421738	-0.29627	0.618964	0.0678337	-0.272019	-0.4028	-0.287517	0.601496	0.0597086	-0.290254	-0.424591	-0.301821	0.600427	0.0618211	-0.444837	-0.200778	0.244908	0.746401	0.0717239	-0.454645	-0.236718	0.256344	0.737471	0.0678337	-0.545858	-0.278885	0.242262	0.741102	0.0597086	-0.464545	-0.221983	0.257038	0.723001
L-5-Oxoproline	-0.409987	-0.538553	-0.195431	-0.0972884	0.579987	-0.391014	-0.475078	-0.145474	-0.112975	0.571148	-0.411931	-0.44344	-0.152711	-0.0988954	0.570489	-0.412629	-0.447188	-0.148572	-0.104721	0.567287	-0.409987	-0.446985	0.188874	0.537583	0.721643	-0.391014	-0.450902	0.177205	0.521206	0.732351	-0.411931	-0.48773	0.171068	0.533837	0.720797	-0.412629	-0.452172	0.211393	0.532963	0.711405
Lactitol	0.808268	-0.174617	0.107738	-0.863885	-0.202868	0.8272	-0.141983	0.130801	-0.958694	-0.201719	0.795173	-0.100445	0.0839912	-0.998139	-0.263795	0.746521	-0.125108	0.152479	-1.09736	-0.244176	0.808268	0.113954	0.248276	0.00819893	-0.772072	0.8272	0.122421	0.231751	0.00908179	-0.69823	0.795173	0.0143586	0.240386	0.0419279	-0.685507	0.746521	0.113954	0.198337	0.0152347	-0.658616
L-Isoleucine	-0.456937	-0.773921	-0.605513	0.252981	0.977394	-0.462002	-0.811636	-0.589215	0.239415	0.985303	-0.475956	-0.789065	-0.579689	0.229688	0.969556	-0.464186	-0.777476	-0.618362	0.241683	0.977228	-0.456937	-0.187228	-0.132152	0.054689	1.40975	-0.462002	-0.195485	-0.132224	0.0333466	1.40799	-0.475956	-0.234867	-0.134909	0.0299257	1.40828	-0.464186	-0.227517	-0.147464	0.0345759	1.40308
L-Norleucine	0.346484	-0.239865	-0.0278288	-0.448776	-0.488136	0.327085	-0.239865	-0.75303	-0.447131	-0.456644	0.30772	-0.24048	-0.767018	-0.39753	-0.447953	0.299941	-0.217154	-0.0312698	-0.467552	-0.503527	0.346484	0.486587	0.429326	-0.404852	2.0304	0.327085	0.44523	0.392737	-0.397914	-0.344702	0.30772	0.424717	-0.319165	-0.430079	2.01116	0.299941	0.412071	-0.320197	-0.436527	-0.367498
L-Norvaline	-0.36743	-0.640653	-0.439016	0.0263084	0.877611	-0.425218	-0.641497	-0.408176	0.0236658	0.866218	-0.390533	-0.605858	-0.42363	0.0127523	0.856597	-0.388046	-0.623882	-0.423884	0.00483429	0.8554	-0.36743	-0.260099	-0.0674818	0.161518	1.1979	-0.425218	-0.263332	-0.09978	0.136728	1.1972	-0.390533	-0.317185	-0.108293	0.140341	1.19077	-0.388046	-0.304921	-0.0947338	0.134198	1.18283
L-Ornithine	-0.337787	-0.0102761	0.0643561	0.491996	1.37998	-0.330454	0.0459321	0.053883	0.480073	1.38424	-0.31029	-0.0335868	-0.00645972	0.526677	1.39852	-0.39438	-0.00455874	-0.00645972	0.528557	1.46983	-0.337787	-0.831103	-0.510888	-0.0495356	-0.0606985	-0.330454	-0.792532	-0.400759	-0.0576377	-0.0586566	-0.31029	-0.633235	-0.418584	-0.100578	-0.0566202	-0.39438	-0.616018	-0.41043	-0.0121915	-0.00741201
Lysine	-0.129734	-1.00813	-1.20933	0.45335	0.940659	-0.261969	-0.883214	-1.11782	0.428655	0.923876	-0.31238	-0.791716	-1.04743	0.539408	0.8706	-0.270741	-0.807059	-1.00243	0.531324	0.856239	-0.129734	0.7816	0.633208	-0.022054	-0.079611	-0.261969	0.745979	0.634343	-0.127187	-0.109626	-0.31238	0.689819	0.635153	-0.348241	-0.144701	-0.270741	0.675045	0.665371	-0.168614	-0.187825
Malic acid	0.384452	0.77011	0.426784	0.278218	-0.14906	0.390018	0.7755	0.409426	0.259571	-0.167603	0.382554	0.740283	0.407721	0.249866	-0.179107	0.379221	0.768772	0.402305	0.268894	-0.180457	0.384452	-0.0408199	-0.150184	-0.64412	-1.21643	0.390018	-0.0665447	-0.11348	-0.615367	-1.23379	0.382554	-0.0681346	-0.116169	-0.613675	-1.23901	0.379221	-0.0803556	-0.10401	-0.615047	-1.23657
Melezitose	-0.825845	0.555033	0.25817	-0.00839016	-1.87406	0.909234	0.417284	0.556875	-1.13486	-0.418319	0.911126	0.438899	0.573477	-1.159	-0.336186	0.895176	0.426831	0.564462	-1.1704	-0.395012	-0.825845	0.882518	0.481842	0.572417	-1.12954	0.909234	0.672133	0.608492	0.0546925	-1.28616	0.911126	0.669478	0.600047	0.0539183	-2.24322	0.895176	0.646316	0.571756	0.0613494	-2.29023
Melibiose	0.751411	-0.473667	-0.0775722	-0.593957	-0.0325342	0.735919	-0.386783	0.0465192	-0.664081	0.0256977	0.688647	-0.344337	-0.0813476	-0.759461	-0.170646	0.693975	-0.33061	0.11629	-0.704024	-0.0616969	0.751411	0.185421	0.39444	0.139665	-0.711476	0.735919	0.188251	0.0547182	0.105536	-0.637804	0.688647	-0.00079002	0.114761	0.000941971	-0.585758	0.693975	0.024855	0.114761	0.0112663	-0.64648
Methionine	-0.714777	-0.49451	-0.270086	-0.157167	0.757819	-0.726783	-0.577317	-0.258344	-0.147833	0.766376	-0.702942	-0.378424	-0.266332	-0.209462	0.737397	-0.75037	-0.399503	-0.272778	-0.143667	0.730477	-0.714777	0.315298	0.432041	0.302156	0.636304	-0.726783	0.324296	0.390309	0.252881	0.656328	-0.702942	0.265405	0.381755	0.278579	0.656681	-0.75037	0.255172	0.357324	0.241911	0.626658
Methylmalonic acid	1.0117	-0.187487	-0.158323	-0.572301	-0.683608	1.01923	-0.223118	-0.0947474	-0.592631	-0.684834	0.957978	-0.209965	-0.174938	-0.589385	-0.677512	0.948824	-0.168125	-0.135543	-0.595892	-0.652435	1.0117	0.394571	0.0525739	-0.29403	-0.47259	1.01923	0.341084	0.060804	-0.336008	-0.537237	0.957978	0.30549	0.101947	-0.30062	-0.442683	0.948824	0.310399	0.136034	-0.344537	-0.449825
N-acetylornithine	0.448872	-0.371343	-0.30367	-0.0302562	-0.239159	0.410845	-0.356285	-0.201574	-0.0982192	-0.206425	0.409104	-0.374228	-0.211291	-0.143582	-0.260142	0.371415	-0.359142	-0.254118	-0.158271	-0.232557	0.448872	0.422761	0.202828	-0.0230453	-0.16614	0.410845	0.359995	0.148919	-0.0757282	-0.180726	0.409104	0.201832	0.00263952	-0.136135	-0.213242	0.371415	0.238482	0.063961	-0.161099	-0.165509
Nicotinic acid	0.620457	-0.174304	-0.0158925	-0.614498	-0.0406113	0.648752	-0.0822517	0.0748123	-0.725829	-0.0988165	0.698633	-0.12268	0.101699	-0.81227	-0.149191	0.67988	-0.128736	0.0715036	-0.759514	-0.103741	0.620457	0.0830365	0.0960559	0.238238	-0.558482	0.648752	0.134904	-0.0424668	0.135682	-0.626088	0.698633	-0.0167972	-0.0948941	0.115272	-0.612853	0.67988	0.0412217	-0.114662	0.0920055	-0.585298
Palmitic acid	0.559736	-0.486742	-0.0721122	0.00379124	-0.208408	0.544896	-0.690839	-0.0493276	0.05317	-0.0763481	0.424112	-0.506316	-0.0746889	-0.013501	-0.0542156	0.415396	-0.610496	-0.0147323	-0.0191395	-0.217622	0.559736	0.248707	0.073893	-0.0969856	-0.292456	0.544896	0.157981	0.00743012	-0.14956	-0.364449	0.424112	0.0686191	-0.0194928	-0.130005	-0.374138	0.415396	0.4966	-0.0376343	-0.0583939	-0.38087
Phenylalanine	-0.291129	-0.355516	-0.359684	-0.177859	0.775278	-0.289086	-0.42658	-0.330985	-0.212129	0.784947	-0.278303	-0.374647	-0.338994	-0.22171	0.767584	-0.275041	-0.312886	-0.316097	-0.221118	0.755818	-0.291129	-0.077942	0.0266291	0.365303	0.494593	-0.289086	-0.101947	0.0120053	0.331333	0.492615	-0.278303	-0.153059	-0.0143542	0.379558	0.439685	-0.275041	-0.13769	-0.0113952	0.346016	0.440349
Phosphate	0.242927	-0.227789	-0.467473	0.358824	0.127809	0.193848	-0.255631	-0.523344	0.325127	0.117723	0.194059	-0.329611	-0.558268	0.345918	0.128873	0.18461	-0.251284	-0.524796	0.341164	0.141553	0.242927	-0.682268	-0.492194	0.709961	0.381079	0.193848	-0.71689	-0.455462	0.708542	0.410101	0.194059	-0.735851	-0.472846	0.663293	0.414315	0.18461	-0.748011	-0.470216	0.674643	0.432121
proline	-1.11767	-0.629803	0.375644	1.30698	1.50576	-1.16596	-0.630911	0.376169	1.27855	1.49674	-1.12521	-0.610045	0.367683	1.26629	1.48831	-1.13824	-0.701971	0.325048	1.26099	1.48169	-1.11767	0.000724994	-0.152043	0.0585682	0.0647913	-1.16596	-0.184379	-0.187998	0.0749047	0.031436	-1.12521	-0.187905	-0.203793	0.0586831	0.0381164	-1.13824	-0.170333	-0.209686	-0.00529375	0.111243
Putrescine	-0.946586	-0.118444	0.122636	0.628225	1.6094	-0.922735	-0.0952068	0.143084	0.610414	1.62281	-0.9026	-0.150862	0.168341	0.609691	1.60613	-0.869547	-0.12719	0.190695	0.606305	1.61262	-0.946586	-0.475507	-0.134439	0.0270712	0.0738308	-0.922735	-0.411223	-0.177218	0.0430566	0.053288	-0.9026	-0.383867	-0.1492	0.0761354	0.0454794	-0.869547	-0.362357	-0.12639	0.0864004	0.0592278
Raffinose	0.949926	0.759326	0.782461	-0.0622673	-0.962627	0.964849	0.77532	0.78943	-0.00498474	-0.95647	0.971765	0.775175	0.792408	-0.0617154	-0.948094	0.957186	0.774708	0.79504	-0.00447738	-0.937236	0.949926	0.4082	-0.138565	-0.627792	-2.14759	0.964849	0.404085	-0.145062	-0.624581	-2.18486	0.971765	0.378891	-0.12773	-0.621436	-2.10151	0.957186	0.414545	-0.139657	-0.60787	-2.13252
GABA	-0.0779003	-0.342692	0.664829	0.569059	0.547904	-0.0856307	-0.309368	0.522305	0.572725	0.55166	-0.0865436	-0.314567	0.51288	0.591691	0.519008	-0.112175	-0.322974	0.524105	0.586596	0.532402	-0.0779003	-0.205264	-0.336983	-0.446991	-0.203659	-0.0856307	-0.218182	-0.372512	-0.426828	-0.196676	-0.0865436	-0.321568	-0.368162	-0.187488	-0.224053	-0.112175	-0.290215	-0.374521	-0.230429	-0.277535
Salicyl alcohol-b-glucoside	0.855076	0.293982	-1.37509	-1.38869	0.191734	0.838548	0.2815	-0.322851	-0.560035	0.196576	0.788774	0.19072	0.0354837	-0.550217	0.171681	0.73064	0.153902	0.0193834	-1.36683	0.162476	0.855076	0.274657	0.317373	0.15939	-1.09749	0.838548	-0.493261	0.322032	-0.535661	-0.299433	0.788774	-0.571968	-0.481575	0.137623	-0.667451	0.73064	0.24502	0.266437	0.157075	-0.292559
Serine	-0.964179	-0.425498	-0.260933	0.349842	0.717537	-0.963817	-0.447271	-0.234124	0.333973	0.706873	-0.946053	-0.42768	-0.236794	0.326417	0.702847	-0.940963	-0.440429	-0.231888	0.321134	0.70524	-0.964179	-0.326521	0.37296	0.793657	0.795784	-0.963817	-0.350273	0.343967	0.765312	0.78754	-0.946053	-0.392445	0.327539	0.770456	0.772759	-0.940963	-0.364846	0.33637	0.763783	0.774742
Sinapinic acid	0.504737	-0.175255	-0.390584	-0.515308	-0.263197	0.524639	-0.160417	-0.323499	-0.575621	-0.280802	0.557264	-0.20221	-0.281138	-0.642892	-0.280734	0.572682	-0.254374	-0.280465	-0.69891	-0.319303	0.504737	0.391069	0.515376	0.272515	-0.493122	0.524639	0.339402	0.369338	0.193892	-0.462067	0.557264	0.232903	0.263161	0.141696	-0.523433	0.572682	0.257772	0.260371	0.104654	-0.537463
Sinigrin	0.68257	0.207893	-0.297593	-0.912588	-0.846285	0.690631	0.764055	-0.271486	-1.00681	0.0794282	0.639427	0.725279	-0.252288	-0.995256	0.0598917	0.583923	0.657199	-0.271486	-1.00358	-0.833785	0.68257	0.279678	0.258911	0.0225098	-0.397062	0.690631	0.209097	0.234987	-0.0352676	-0.425439	0.639427	0.111939	0.210032	-0.904053	-0.384264	0.583923	0.0868245	0.198465	-0.0459833	-0.416064
Sorbose	-0.21455	-0.985864	-0.919971	0.228449	0.884559	-0.210784	-0.991269	-0.986462	0.0107046	0.883212	-0.218599	-0.969996	-0.985864	-0.020579	0.873752	-0.229386	-1.03611	-0.91116	-0.366741	0.871686	-0.21455	-1.01985	0.103981	0.738233	1.86538	-0.210784	-1.02242	0.0881573	0.731271	1.86863	-0.218599	-1.06819	0.0850688	0.7331	1.62358	-0.229386	-1.01666	0.107086	0.72582	1.6251
Stearic acid	0.917404	-0.657589	0.0304822	-0.116426	-0.142325	0.241747	-0.658745	0.0214222	-0.089125	0.80602	0.179933	-0.603516	-0.416841	-0.0783999	-0.10542	0.140591	-0.652975	-0.00499028	-0.0598898	-0.157313	0.917404	0.878079	-0.05858	-0.0850903	-0.205104	0.241747	-0.0664632	-0.0999605	-0.0999605	-0.209627	0.179933	-0.142325	-0.205104	-0.104053	-0.242622	0.140591	1.02001	-0.115735	-0.0572718	-0.279909
Succinic acid	0.705429	-0.586733	-0.388234	-0.0197479	-0.732283	0.788312	-0.674145	-0.202991	0.000741065	-0.732283	0.736167	-0.460912	-0.174851	-0.0774606	-0.767626	0.737824	-0.560953	-0.207937	-0.0342233	-0.734108	0.705429	-0.0350347	-0.0374733	-0.285747	0.562509	0.788312	-0.0903468	-0.0514243	-0.36293	0.581774	0.736167	-0.0964269	-0.0672886	-0.344138	0.505898	0.737824	-0.0929473	0.00385043	-0.323475	0.551481
Sucrose	0.298669	0.396694	0.331464	0.362626	-0.50917	0.279487	0.402565	0.337511	0.37779	-0.468844	0.293753	0.414112	0.341773	0.354063	-0.479416	0.28987	0.402866	0.327751	0.363661	-0.504315	0.298669	0.307045	-0.0773868	-0.584065	-0.834058	0.279487	0.318268	-0.0607011	-0.590483	-0.865091	0.293753	0.332648	-0.0535158	-0.583095	-0.871572	0.28987	0.308357	-0.0680134	-0.543312	-0.909711
Threonine	-0.644824	-0.58997	-0.376928	0.0435457	1.00386	-0.666321	-0.643376	-0.431266	0.0372603	1.0021	-0.675052	-0.622717	-0.444011	0.0163417	0.997578	-0.678546	-0.610476	-0.457879	0.0166175	0.99663	-0.644824	-0.125366	0.116076	0.2021	1.19058	-0.666321	-0.139006	0.129301	0.186358	1.18112	-0.675052	-0.174235	0.110617	0.18061	1.17849	-0.678546	-0.149822	0.131356	0.193849	1.18015
Trehalose	0.481495	0.376504	0.429689	-0.125532	-0.532325	0.314703	0.482816	0.50371	-0.0146627	-0.47123	0.298951	0.516804	0.49044	0.160134	-0.516335	0.419615	0.475663	0.489654	0.131613	-0.50273	0.481495	0.0354215	-0.29606	-0.775103	-0.0915651	0.314703	0.0631776	-0.553055	-0.726727	-0.021214	0.298951	-0.0887471	-0.507721	-0.831878	-0.0304589	0.419615	0.0771674	-0.622774	-0.686568	0.132365
trisaccharide	0.459032	-1.41343	0.74908	-0.953105	0.870496	0.542782	-1.12181	0.698512	-0.552144	0.884037	0.60239	-0.935696	0.790231	-0.546363	-0.348435	0.667951	-0.796825	0.728964	-0.493695	-0.290155	0.459032	-0.471321	0.479247	0.640013	-0.585487	0.542782	-0.43191	0.506985	0.610693	-0.733732	0.60239	-0.493266	0.545346	-0.302879	-0.943182	0.667951	-0.415737	0.544079	-0.143553	-0.619273
Tyrosine	-0.411102	-0.792628	-0.667373	0.427787	0.915048	-0.627646	-0.742327	-0.594039	0.408167	0.930422	-0.603731	-0.620011	-0.545514	0.392157	0.928231	-0.575471	-0.57413	-0.530202	0.376507	0.915698	-0.411102	-0.161083	0.294418	0.833727	0.32369	-0.627646	-0.156983	0.248266	0.825692	0.253548	-0.603731	-0.313523	0.108698	0.818288	0.221692	-0.575471	-0.249254	0.179457	0.7876	0.193873

## Sheet: anova_within_sbj
	Phenotype(F.val)	Phenotype(raw.p)	Phenotype(adj.p)	Time(F.val)	Time(raw.p)	Time(adj.p)	Interaction(F.val)	Interaction(raw.p)	Interaction(adj.p)
Malic acid	19416	9.21e-12	5.6181e-10	9877	3.26e-38	3.3143e-37	2103.8	3.63e-30	2.2143e-28
Sucrose	11471	4.47e-11	1.3633e-09	5271.4	6.06e-35	3.6966e-34	1011.3	2.29e-26	1.9956e-25
Raffinose	8609.5	1.06e-10	2.1553e-09	28439	1.01e-43	3.0805e-42	1594.2	1e-28	1.525e-27
GABA	3475.5	1.6e-09	2.44e-08	83.681	9.81e-14	1.2467e-13	142.75	2.32e-16	4.2885e-16
L-Isoleucine	2670.5	3.52e-09	4.2944e-08	29602	6.23e-44	3.0805e-42	1635.9	7.35e-29	1.4945e-27
Putrescine	2036.8	7.93e-09	7.7944e-08	5882.5	1.63e-35	1.1048e-34	1240.7	2e-27	2.44e-26
Galactinol	1848.6	1.06e-08	7.7944e-08	9244.7	7.2e-38	6.2743e-37	1748	3.33e-29	1.0156e-27
Citric acid	1832	1.09e-08	7.7944e-08	1015	2.19e-26	5.1381e-26	468.85	2.13e-22	7.6429e-22
b-Alanine	1796.3	1.15e-08	7.7944e-08	18.455	4.78e-07	5.3015e-07	114.8	2.8e-15	4.6162e-15
L-Ornithine	1711.2	1.33e-08	8.113e-08	666.16	3.3e-24	6.71e-24	231.27	8.68e-19	2.0365e-18
Serine	1537.5	1.84e-08	1.0204e-07	20409	5.4e-42	8.235e-41	717.31	1.37e-24	7.5973e-24
Fructose	1337.3	2.79e-08	1.4182e-07	3780.8	3.25e-33	1.525e-32	272.74	1.26e-19	3.2025e-19
L-5-Oxoproline	1186.2	3.99e-08	1.8722e-07	5051	1.01e-34	5.6009e-34	420.79	7.65e-22	2.5925e-21
proline	1072.1	5.4e-08	2.2529e-07	4097.2	1.24e-33	6.3033e-33	1093.5	9.02e-27	9.1703e-26
Fructose 6-phosphate	1062.6	5.54e-08	2.2529e-07	1970.4	7.94e-30	2.4217e-29	73.567	4.09e-13	5.1977e-13
L-Norvaline	1003.2	6.58e-08	2.5086e-07	11186	7.33e-39	8.9426e-38	179.53	1.65e-17	3.355e-17
Glutamic acid	956.16	7.6e-08	2.6413e-07	484.06	1.46e-22	2.5446e-22	91.041	3.83e-14	5.6983e-14
Methylmalonic acid	947.74	7.8e-08	2.6413e-07	2646.8	2.33e-31	8.3606e-31	64.421	1.75e-12	2.135e-12
Asparagine	925.2	8.38e-08	2.6413e-07	718.62	1.34e-24	2.8186e-24	585.38	1.53e-23	5.8331e-23
Methionine	915.16	8.66e-08	2.6413e-07	1490	2.24e-28	6.2109e-28	215.72	1.95e-18	4.4056e-18
Threonine	854.68	1.06e-07	3.079e-07	21866	2.36e-42	4.7987e-41	632.05	6.16e-24	2.623e-23
1_5-Anhydeo glucitol	802.05	1.28e-07	3.5491e-07	3319.4	1.54e-32	6.2627e-32	136.46	3.89e-16	6.9791e-16
Succinic acid	556.65	3.8e-07	1.0078e-06	552.63	3.03e-23	5.7759e-23	282.67	8.29e-20	2.1987e-19
indole-3-acetonitrile	422.98	8.6e-07	2.1858e-06	461.48	2.57e-22	4.237e-22	727.58	1.16e-24	7.076e-24
Glyceric acid	406.83	9.65e-07	2.3546e-06	82.201	1.2e-13	1.4939e-13	79.531	1.73e-13	2.2941e-13
Phenylalanine	398.32	1.03e-06	2.4165e-06	1866.6	1.52e-29	4.4152e-29	373	3.17e-21	1.0177e-20
2-Aminoadipic acid	370.09	1.28e-06	2.8919e-06	256.79	2.55e-19	3.6174e-19	179.83	1.62e-17	3.355e-17
Sorbose	278.02	2.97e-06	6.4704e-06	781.97	4.9e-25	1.107e-24	65.546	1.45e-12	1.8051e-12
Fumaric acid	252.29	3.95e-06	8.3086e-06	508.95	8.05e-23	1.488e-22	77.702	2.23e-13	2.8943e-13
Glutamine	221.11	5.82e-06	1.1834e-05	1100.6	8.35e-27	2.1223e-26	81.039	1.4e-13	1.8978e-13
Glucose	216.19	6.22e-06	1.2239e-05	492.35	1.19e-22	2.135e-22	189.47	8.84e-18	1.9259e-17
Inositol	198.33	8e-06	1.5232e-05	3481.6	8.72e-33	3.7994e-32	351.82	6.32e-21	1.8358e-20
Lactitol	196.3	8.24e-06	1.5232e-05	1030.6	1.83e-26	4.4652e-26	264.24	1.83e-19	4.4652e-19
1_4-Benzenedicarboxylic acid	191.36	8.88e-06	1.5932e-05	428.76	6.13e-22	9.8403e-22	87.335	6.09e-14	8.696e-14
Sinapinic acid	171.43	1.22e-05	2.1263e-05	314.92	2.33e-20	3.5532e-20	120.77	1.57e-15	2.6603e-15
Maltose	149.01	1.84e-05	3.1178e-05	2190.4	2.24e-30	7.5911e-30	629.62	6.45e-24	2.623e-23
Trehalose	134.94	2.45e-05	4.0392e-05	106.14	6.8e-15	9.0174e-15	96.807	1.92e-14	2.928e-14
Gluconic acid	126.93	2.92e-05	4.6874e-05	720.45	1.3e-24	2.8186e-24	699.58	1.84e-24	9.3533e-24
Lysine	114.24	3.96e-05	6.1938e-05	117.21	2.21e-15	2.9958e-15	658.88	3.76e-24	1.7643e-23
3-aminoisobutyric acid	111.58	4.23e-05	6.4507e-05	465.86	2.3e-22	3.8972e-22	283.95	7.86e-20	2.1794e-19
2-Aminoethanol	97.072	6.3e-05	9.3732e-05	8343.1	2.46e-37	1.8758e-36	975.63	3.52e-26	2.684e-25
Galactose	88.302	8.25e-05	0.00011982	81.802	1.26e-13	1.5372e-13	131.29	6.05e-16	1.0544e-15
4-hydroxybutyric acid	61.879	0.000223	0.00031635	2134	3.06e-30	9.8242e-30	869.48	1.39e-25	9.4211e-25
N-acetylornithine	52.303	0.000355	0.00049216	278.08	1e-19	1.4878e-19	103.94	8.62e-15	1.3483e-14
Aspartic acid	48.416	0.000437	0.00059238	195.95	5.98e-18	8.2905e-18	104.98	7.7e-15	1.2361e-14
D-(-)-Ribose	45.839	0.000507	0.00067233	1465.6	2.73e-28	7.2404e-28	83.639	9.87e-14	1.3683e-13
Tyrosine	42.948	0.000604	0.00078391	642.82	5.04e-24	9.9174e-24	161.97	5.42e-17	1.0665e-16
Melibiose	25.083	0.002	0.0024898	258.64	2.35e-19	3.4131e-19	87.287	6.13e-14	8.696e-14
Nicotinic acid	25.795	0.002	0.0024898	383.88	2.26e-21	3.5349e-21	150.59	1.26e-16	2.4019e-16
Palmitic acid	16.828	0.006	0.00732	94.283	2.58e-14	3.3485e-14	48.208	3.95e-11	4.7245e-11
4-Aminobutyric acid	14.638	0.009	0.010765	51.237	2.07e-11	2.4759e-11	10.369	5.06e-05	5.7159e-05
Phosphate	14.006	0.01	0.011731	3165.9	2.72e-32	1.037e-31	362.31	4.47e-21	1.3633e-20
L-Norleucine	10.07	0.019	0.021868	3.256	0.029	0.029483	2.629	0.059	0.061
1_6-Anhydroglucose	8.675	0.026	0.02937	24.29	3.88e-08	4.383e-08	2.594	0.062	0.063033
glucose-1-phosphate	4.039	0.091	0.10093	7.503	0.000454	0.00047748	20.138	2.19e-07	2.569e-07
Sinigrin	3.242	0.122	0.13289	44.155	9.94e-11	1.166e-10	8.474	0.000207	0.00022958
Stearic acid	1.639	0.248	0.2654	4.062	0.012	0.012407	6.775	0.000849	0.00090858
trisaccharide	0.494	0.509	0.53533	27.899	1.03e-08	1.1855e-08	10.59	4.34e-05	4.9951e-05
Melezitose	0.435	0.534	0.5429	15.698	1.94e-06	2.1132e-06	3.293	0.028	0.029448
Salicyl alcohol-b-glucoside	0.276	0.618	0.618	15.347	2.34e-06	2.5042e-06	7.497	0.000456	0.00049671

[truncated: 2 more sheets: meba_sig_features, VOCs-Analysis]
